# Supplementary material for: Characterization of Fusobacterium varium Fv113-g1 isolated from a patient with ulcerative colitis based on complete genome sequence and transcriptome analysis
Source: PLoS One. 2017 Dec 7;12(12):e0189319. doi: 10.1371/journal.pone.0189319 (PMC5720691; doi:10.1371/journal.pone.0189319)
Supplement: S1 Table — (XLSX) [file pone.0189319.s002.xlsx]

## Sheet: Table S1
Table S1. List of Fusobacterium spp. for comparative genome analysis.
Fusobacterium spieces	Strain	Total genome (bp) including plasmid	Assembly status	Accession #
F. equinum	CMW8396	1797919	Scaffold	GCF_001546395.1
F. necrophorum subsp. necrophorum	ATCC 25286T	2550375	Scaffold	GCF_900104395.1
F. necrophorum subsp. funduliforme	ATCC 51357T	2110802	Contig	GCF_000262225.1
F. perfoetens	ATCC 29250T	2103008	Scaffold	GCF_000622245.1
F. mortiferum	ATCC 9817	2671036	Scaffold	GCF_000158195.2
F. varium	ATCC 27725	3299801	Scaffold	GCF_000159915.2
F. varium	ATCC 8501T	3274908	Contig	DRA006297
F. varium	Fv113-g1	4122841	Complete	AP017968; AP017969; AP017970
F. ulcerans	12_1B	3726942	Scaffold	GCF_000242995.2
F. ulcerans	ATCC 49185T	3487504	Scaffold	GCF_000158315.2
F. russii	593A (= ATCC 25533T)	1941804	Scaffold	GCF_000381725.1
F. massiliense	Marseille-P2749	1809170	Scaffold	GCF_900095705.1
F. periodonticum	ATCC 33693T	2615003	Scaffold	GCF_000160475.1
F. hwasookii	ChDC F174	2531722	Complete	GCF_001455145.1
F. nucleatum subsp. animalis	KCOM 1279	2549353	Complete	GCF_001296085.1
F. nucleatum subsp. fusiforme	ATCC 51190T	1837113	Contig	GCF_000279975.1
F. nucleatum subsp. vincentii	3_1_36A2	2268272	Complete	GCF_000162235.2
F. nucleatum subsp. nucleatum	ATCC 25586T	2174500	Complete	GCF_000007325.1
F. nucleatum subsp. polymorphum	NCTC10562T	2455060	Complete	GCF_001457555.1
