# Supplementary material for: Characterization of Fusobacterium varium Fv113-g1 isolated from a patient with ulcerative colitis based on complete genome sequence and transcriptome analysis
Source: PLoS One. 2017 Dec 7;12(12):e0189319. doi: 10.1371/journal.pone.0189319 (PMC5720691; doi:10.1371/journal.pone.0189319)
Supplement: S2 Table — (XLSX) [file pone.0189319.s003.xlsx]

## Sheet: Table S2_Orthology&RNAseq
Table S2. Orthology and RNA-Seq results of F. varium Fv113-g1 with differential media and growth phase.
Gene ID	Products	Orthologous Clusters				Normalized RPKM at OD600 cultivated with
						GAM broth			D-MEM
		Fv113-g1	ATCC 27725	ATCC 49185	cluster ID	0.283	0.721	1.12	0.129	0.189	0.364
FV113G1_00010	chromosomal replication initiator protein DnaA	+	+	+	cluster1845	17.6375	23.3171	31.8829	14.2561	24.2385	17.0171
FV113G1_00020	S4 Domain-Containing Protein	+	+	+	cluster1478	4.48831	0	5.747	5.87365	20.9716	0
FV113G1_00030	DNA replication and repair protein RecF	+	+	+	cluster341	12.3548	14.0083	13.7103	16.1682	16.9335	11.1256
FV113G1_00040	hypothetical protein	+	+	+	cluster1202	3.42202	2.07859	0	4.47825	3.19788	1.65083
FV113G1_00050	hypothetical protein	+	+	+	cluster311	10.3231	0	4.40603	4.50313	12.8626	0
FV113G1_00060	DNA gyrase subunit B	+	+	+	cluster1792	43.3376	38.4506	33.0453	33.1362	22.7522	12.2151
FV113G1_00070	DNA gyrase subunit A	+	+	+	cluster954	64.0872	85.5055	55.0227	49.4483	42.2342	17.156
FV113G1_00080	hypothetical protein	+	+	+	cluster1581	31.3308	61.4841	29.3164	42.5782	38.2875	34.8795
FV113G1_00090	phosphodiesterase family protein	+	+	+	cluster2199	34.4104	51.6386	38.8768	55.6269	32.1565	68.3531
FV113G1_00100	phenylalanyl-tRNA synthetase subunit alpha chain	+	+	+	cluster312	58.4672	78.7962	61.9964	52.6029	63.1746	51.1223
FV113G1_00110	phenylalanyl-tRNA synthetase subunit beta	+	+	+	cluster1443	48.2437	75.1503	71.2383	46.8416	57.4453	48.0484
FV113G1_00120	L-serine dehydratase	+	+	+	cluster1479	112.197	154.037	128.901	104.589	117.774	106.768
FV113G1_00130	peptidyl-tRNA hydrolase	+	+	+	cluster1933	11.5928	2.01189	10.6028	13.0037	17.024	12.7829
FV113G1_00140	electron transport complex RnfABCDGE type C subunit	+	+	+	cluster2162	97.7979	148.94	141.558	47.2983	58.279	60.8542
FV113G1_00150	electron transport complex RnfABCDGE type D subunit	+	+	+	cluster1967	137.641	179.154	144.77	57.8974	94.6319	64.5031
FV113G1_00160	electron transport complex RnfABCDGE type G subunit	+	+	+	cluster1796	173.985	169.089	135.894	47.8141	78.0426	55.3957
FV113G1_00170	electron transport complex RnfABCDGE type E subunit	+	+	+	cluster1288	215.571	302.455	173.002	53.6402	90.7947	125.965
FV113G1_00180	electron transport complex RnfABCDGE type A subunit	+	+	+	cluster1115	50.8215	61.7393	69.1408	27.0188	40.0719	44.4371
FV113G1_00190	electron transport complex RnfABCDGE type B subunit	+	+	+	cluster625	219.752	308.639	198.272	67.9514	177.631	185.185
FV113G1_00200	hypothetical protein	+	-	-	Singleton	0	0	0	0	6.783	2.33438
FV113G1_00210	hypothetical protein	+	-	+	cluster2927	2.33731	0	0	4.5881	4.36842	6.7653
FV113G1_00220	putative outer membrane efflux protein	+	-	-	Singleton	0	0	0.935243	2.86756	11.6036	8.45663
FV113G1_00230	putative efflux transporter	+	+	+	cluster23	6.9399	2.1077	2.22153	1.13524	1.62133	8.36977
FV113G1_00240	putative efflux transporter	+	+	+	cluster24	0	0	0	1.18388	12.9628	9.6012
FV113G1_00250	hypothetical protein	+	-	+	cluster2742	0	0	0	6.2351	2.22622	0
FV113G1_00260	hypothetical protein	+	-	+	cluster2934	0	0	0	0	0	1.14923
FV113G1_00270	putative transcriptional regulator	+	+	+	cluster1711	17.1456	11.7163	19.2097	8.41415	21.0297	13.4409
FV113G1_00280	hypothetical protein	+	+	+	cluster1923	0	0	1.41119	0	6.17953	6.38009
FV113G1_00290	putative amidohydrolase	+	+	+	cluster1102	0	0	0	0	11.4308	9.1196
FV113G1_00300	sodium:proton antiporter	+	+	+	cluster1349	0	0.729116	0.768494	1.57086	10.0956	9.84422
FV113G1_00310	hypothetical protein	+	-	+	cluster2802	6.15285	12.4577	7.87834	8.05196	34.499	17.8093
FV113G1_00320	hypothetical protein	+	+	+	cluster832	8.95067	19.5723	16.0451	9.37068	5.01864	3.45435
FV113G1_00330	putative acyltransferase	+	+	+	cluster543	11.6865	16.5633	9.97593	7.64683	10.9211	5.63775
FV113G1_00340	hypothetical protein	+	+	+	cluster1627	0	3.0754	0	7.73017	2.36573	5.6992
FV113G1_00350	putative PTS system cellobiose-specific IIA subunit	+	+	+	cluster923	0	24.6128	18.5301	3.78768	27.0475	5.58506
FV113G1_00360	putative glycosylasparaginase	+	+	+	cluster2185	0.96178	2.3368	3.6945	7.55183	22.4696	10.2075
FV113G1_00370	putative PTS system lactose/cellobiose family IIC subunit	+	+	+	cluster1566	1.41736	0.860924	2.72226	3.70967	14.5697	10.2563
FV113G1_00380	putative PTS system cellobiose-specific IIB component	+	+	+	cluster718	0	0	3.88768	0	5.67467	5.85884
FV113G1_00390	putative dipeptidase	+	+	+	cluster205	0	1.6147	7.65856	8.69703	16.7683	10.9005
FV113G1_00400	hypothetical protein	+	+	+	cluster816	2.77752	1.6871	0	1.81741	1.29779	0
FV113G1_00410	hypothetical protein	+	+	+	cluster2122	0.595564	1.44702	2.28775	2.33816	3.89588	4.59694
FV113G1_00420	hypothetical protein	+	-	-	Singleton	0	22.6641	42.9986	9.76583	31.3816	14.4
FV113G1_00430	hypothetical protein	+	-	+	cluster2814	0	15.676	16.5226	6.7547	7.2352	2.49001
FV113G1_00440	hypothetical protein	+	+	+	cluster1612	2.92163	15.3802	28.6808	3.82341	10.011	3.7585
FV113G1_00450	putative ADP-heptose:LPS heptosyltransferase	+	+	+	cluster2052	5.38597	19.6291	32.1832	5.87365	12.583	10.3931
FV113G1_00460	hypothetical protein	+	+	+	cluster676	16.5485	45.951	46.9192	7.73439	18.7784	7.98323
FV113G1_00470	hypothetical protein	+	+	+	cluster1099	0	0	0	0	0	0
FV113G1_00480	putative heme utilization carrier protein HutX	+	+	+	cluster2216	1.97257	0	2.52575	51.6283	53.4576	57.0957
FV113G1_00490	putative bacterial signaling protein	+	-	-	Singleton	5.92591	8.76395	3.29903	3.03456	7.46394	8.70053
FV113G1_00500	putative amino acid permease	+	-	-	cluster97	0	0.843552	0.88911	1.81741	4.54228	6.02961
FV113G1_00510	putative hydrolase	+	-	-	Singleton	0	0	0	2.05727	14.6908	22.7513
FV113G1_00520	putative transcriptional regulator	+	-	-	Singleton	0	7.23508	3.81291	1.94847	9.7397	4.30963
FV113G1_00530	putative amino acid permease	+	-	-	cluster97	6.27757	2.54205	7.14492	5.47678	12.3846	18.1703
FV113G1_00540	hypothetical protein	+	+	+	cluster762	7.09221	11.4878	18.1623	315.563	282.78	492.679
FV113G1_00550	putative sensor protein	+	+	+	cluster28	11.029	9.11084	7.90827	15.5878	14.0169	19.5795
FV113G1_00560	hypothetical protein	+	-	-	Singleton	6.99082	5.94485	8.95131	6.404	14.3724	6.07045
FV113G1_00570	hypothetical protein	+	-	-	Singleton	4.18504	3.38941	0	0	2.60728	5.3838
FV113G1_00580	hypothetical protein	+	-	-	Singleton	19.3558	7.838	8.26131	0	0	6.22502
FV113G1_00590	hypothetical protein	+	-	+	cluster2940	5.9177	0	2.52575	2.58141	9.21682	3.80638
FV113G1_00600	hypothetical protein	+	-	-	Singleton	0	0	0	1.15137	2.46655	1.69773
FV113G1_00610	hypothetical protein	+	-	+	cluster2806	3.68682	2.23943	3.54056	6.03098	18.088	19.5643
FV113G1_00620	hypothetical protein	+	-	+	cluster2807	5.24904	6.37668	6.72107	3.43459	12.2631	10.1288
FV113G1_00630	hypothetical protein	+	-	+	cluster2823	3.1796	2.3176	2.44277	5.82541	18.4223	11.044
FV113G1_00640	putative methyltransferase	+	-	+	cluster2667	6.88207	0	2.20302	6.7547	8.03911	18.2601
FV113G1_00650	hypothetical protein	+	-	+	cluster2853	1.17308	1.42509	1.50206	1.53516	3.28873	15.8455
FV113G1_00660	putative ABC transporter permease protein	+	-	+	cluster2773	0	0	0	0	5.90629	4.06532
FV113G1_00670	putative ABC transporter permease protein	+	-	+	cluster2683	0	0	0	0	6.36062	5.47254
FV113G1_00680	putative ABC transporter ATP-binding protein	+	-	+	cluster2645	0	1.04507	1.10151	1.12578	28.1369	9.96003
FV113G1_00690	putative ABC transporter periplasmic binding protein	+	-	+	cluster2768	0	0	0.911593	2.79505	10.6449	8.24278
FV113G1_00700	hypothetical protein	+	-	+	cluster2639	0	0	0	1.57697	15.7654	4.6506
FV113G1_00710	hypothetical protein	+	-	+	cluster2961	0.938464	2.28015	6.00823	1.22813	8.76994	9.05457
FV113G1_00720	hypothetical protein	+	-	+	cluster2926	10.0877	4.90194	1.29167	5.28054	3.77079	5.83976
FV113G1_00730	hypothetical protein	+	-	+	cluster2780	2.69298	0	0	0	12.583	5.19654
FV113G1_00740	hypothetical protein	+	+	+	cluster7	0	0	0	8.35633	26.8523	23.1032
FV113G1_00750	putative autotransporter	+	-	-	Singleton	1.02519	1.86815	1.09391	12.969	32.9726	29.8389
FV113G1_00760	hypothetical protein	+	-	-	Singleton	0	0	0	2.87434	8.21016	8.47662
FV113G1_00770	hypothetical protein	+	-	+	cluster2863	14.4043	8.7494	4.61097	4.71258	16.8261	10.4233
FV113G1_00780	hypothetical protein	+	-	+	cluster2827	4.48831	2.72626	1.43675	7.34206	8.38864	3.24784
FV113G1_00790	putative DNA-binding transcriptional repressor	+	-	+	cluster2722	33.0571	19.0226	8.91108	18.2149	16.2589	11.7506
FV113G1_00800	hypothetical protein	+	-	+	cluster2688	15.5303	21.0863	12.8672	1.19552	12.8057	12.3399
FV113G1_00810	L-serine dehydratase	+	-	+	cluster2778	9.96538	25.1437	15.7047	3.00952	20.058	28.105
FV113G1_00820	putative diguanylate cyclase	+	-	+	cluster2925	7.62109	8.41664	8.87121	9.97338	13.5964	8.0215
FV113G1_00830	hypothetical protein	+	-	+	cluster2730	2.96357	1.80011	3.79467	3.87829	6.92364	10.0077
FV113G1_00840	hypothetical protein	+	-	-	Singleton	3.87117	4.7028	0	0	0	0
FV113G1_00850	hypothetical protein	+	-	+	cluster2914	0	0	4.08807	4.17816	8.95077	3.08042
FV113G1_00860	putative transcriptional regulator	+	-	+	cluster2805	21.1957	21.4576	12.0621	27.7379	34.1127	18.178
FV113G1_00870	2-keto-3-deoxygluconate permease	+	-	+	cluster2680	0.949979	1.15406	0	2.48639	7.98979	6.41597
FV113G1_00880	hypothetical protein	+	-	+	cluster2681	16.6502	4.04542	4.2639	4.35787	3.11192	6.42583
FV113G1_00890	putative altronate hydrolase	+	-	+	cluster2643	17.6053	0	2.04932	2.09448	17.2	9.26514
FV113G1_00900	putative fumarylacetoacetate hydrolase	+	-	+	cluster2641	11.4701	0	0	1.36459	10.7188	11.0667
FV113G1_00910	dihydrodipicolinate synthetase	+	-	+	cluster2792	22.7868	5.0331	3.97869	8.13275	10.6471	7.99467
FV113G1_00920	putative transposase	+	-	-	cluster3	0.628181	0.763132	0.804347	0.822073	1.7611	0.606087
FV113G1_00930	putative signal transduction histidine kinase	+	+	+	cluster28	4.79287	2.23943	2.83245	2.41239	6.2016	6.04716
FV113G1_00940	hypothetical protein	+	-	-	Singleton	2.84122	2.5887	4.54751	3.71818	8.62914	7.53856
FV113G1_00950	hypothetical protein	+	-	+	cluster2838	8.37009	2.54205	5.35869	0	11.7328	10.0946
FV113G1_00960	hypothetical protein	+	-	+	cluster2648	2.9922	10.905	7.66267	7.83153	25.1659	40.4175
FV113G1_00970	hypothetical protein	+	-	+	cluster2757	0	1.70237	0	3.66771	1.30954	6.7602
FV113G1_00980	hypothetical protein	+	-	+	cluster2931	0	0	2.17881	4.45365	3.18031	4.92529
FV113G1_00990	putative L-cysteine desulfidase	+	-	+	cluster2949	28.8087	9.62433	3.68877	0	3.36521	5.55909
FV113G1_01000	hypothetical protein	+	-	-	Singleton	0	2.44301	5.14991	0	0	1.94027
FV113G1_01010	putative transposase	+	-	-	cluster3	2.86753	0	0	0	2.00978	0.691669
FV113G1_01020	putative ABC transporter ATP-binding protein	+	-	+	cluster2789	19.1316	14.526	13.014	7.82397	21.2307	13.2672
FV113G1_01030	anaerobic sulfatase maturase	+	-	+	cluster2841	10.8518	8.11265	9.61964	10.924	18.7218	12.0809
FV113G1_01040	putative transcriptional regulator	+	-	+	cluster2676	5.78374	6.3875	10.0987	8.25701	13.2666	12.1752
FV113G1_01050	hypothetical protein	+	-	+	cluster2943	11.9113	0	7.62583	2.59796	20.407	1.91539
FV113G1_01060	hypothetical protein	+	-	+	cluster2881	9.05536	15.401	13.9138	14.2204	10.1547	24.4632
FV113G1_01070	putative ABC transporter permease protein	+	-	-	Singleton	0.832509	4.04542	1.06598	1.08947	3.88989	0.803228
FV113G1_01080	putative ABC transporter permease protein	+	-	-	Singleton	4.11826	8.00477	2.10927	1.07788	10.0061	5.56278
FV113G1_01090	putative ABC transporter ATP-binding protein	+	-	-	Singleton	6.37447	15.4878	10.8828	2.0855	12.9067	7.68785
FV113G1_01100	putative efflux pump membrane fusion protein	+	-	-	Singleton	8.0556	18.485	12.6069	1.17133	10.0373	4.31793
FV113G1_01110	putative outer membrane protein	+	-	-	Singleton	5.06656	9.23249	8.92019	0.828797	10.0612	5.4994
FV113G1_01120	hypothetical protein	+	-	+	cluster2758	5.07694	0	6.50071	0	0	0
FV113G1_01130	hypothetical protein	+	-	+	cluster2886	3.08664	0	3.95226	1.34645	10.5764	15.8831
FV113G1_01140	putative autotransporter	+	+	+	cluster5	0	0.295309	1.24503	2.22682	19.0819	10.3197
FV113G1_01150	hypothetical protein	+	+	+	cluster4	0	0	0	4.22169	12.0587	6.22502
FV113G1_01160	putative DNA-binding protein	+	+	+	cluster6	0	4.18027	0	0	3.21565	0
FV113G1_01170	hypothetical protein	+	-	-	Singleton	0	0	0	0	0	0
FV113G1_01180	putative hydrolase	+	+	+	cluster1105	11.9113	4.34105	18.302	7.79388	36.7326	20.6862
FV113G1_01190	hypothetical protein	+	-	+	cluster2819	9.30409	17.7616	5.10571	12.1758	33.5366	23.0833
FV113G1_01200	putative cation transporter	+	+	+	cluster2219	2.09961	6.37668	6.72107	1.37384	23.5451	12.1546
FV113G1_01210	hypothetical protein	+	-	-	Singleton	0	0	0	0	0	0
FV113G1_01220	hypothetical protein	+	+	+	cluster1699	9.60289	11.6659	9.22193	12.5669	40.3825	34.7443
FV113G1_01230	putative DNA-binding protein	+	+	+	cluster270	9.10862	3.68847	11.663	15.8934	8.512	20.5059
FV113G1_01240	putative DNA-binding protein	+	+	+	cluster1131	0	0	0	4.45365	3.18031	3.28353
FV113G1_01250	putative translation initiation inhibitor	+	-	+	cluster2887	12.2894	29.859	50.3547	12.8661	16.0782	16.6001
FV113G1_01260	putative siroheme synthase	+	-	+	cluster2666	16.2996	12.3758	28.6972	10.6653	19.04	7.86318
FV113G1_01270	glutamate-1-semialdehyde aminotransferase	+	+	+	cluster1384	31.8906	23.245	18.1484	18.5484	20.5301	21.8802
FV113G1_01280	delta-aminolevulinic acid dehydratase	+	+	+	cluster1095	28.4994	18.465	15.8131	16.1615	42.6122	21.9976
FV113G1_01290	uroporphyrinogen-III methylase	+	+	+	cluster1426	26.5994	11.5406	18.6513	21.5487	43.7959	21.3866
FV113G1_01300	porphobilinogen deaminase	+	+	+	cluster546	19.6139	11.2867	13.2181	12.1585	18.3292	14.94
FV113G1_01310	glutamyl-tRNA reductase	+	+	+	cluster259	25.9623	13.517	8.31078	20.6281	25.9947	10.7354
FV113G1_01320	23S rRNA pseudouridine synthase	+	+	+	cluster992	34.2913	57.2798	64.4897	15.426	27.0381	14.4748
FV113G1_01330	glyceraldehyde-3-phosphate dehydrogenase	+	+	+	cluster1977	352.092	711.019	1039.75	1387.13	686.483	553.137
FV113G1_01340	phosphoglycerate kinase	+	+	+	cluster1246	68.9067	136.381	217.107	326.252	170.751	186.751
FV113G1_01350	hypothetical protein	+	+	+	cluster634	6.40745	7.78394	41.0217	47.5158	29.9388	49.4567
FV113G1_01360	hypothetical protein	+	+	+	cluster1160	7.17436	10.1682	10.7174	12.5184	18.9959	11.5367
FV113G1_01370	hypothetical protein	+	+	+	cluster1168	0	2.82875	0	629.253	102.272	70.7686
FV113G1_01380	hypothetical protein	+	+	+	cluster1253	1.5181	0	0	105.294	26.9547	33.6883
FV113G1_01390	hypothetical protein	+	+	+	cluster809	0	1.2625	0.443561	128.747	49.2059	29.7464
FV113G1_01400	hypothetical protein	+	+	+	cluster767	0	1.57416	0	47.4807	16.9528	10.0017
FV113G1_01410	hypothetical protein	+	+	+	cluster1506	0	0.649782	2.7395	104.995	29.4906	21.1586
FV113G1_01420	hypothetical protein	+	+	+	cluster1362	0	1.58744	0	143.644	30.5283	26.476
FV113G1_01430	hypothetical protein	+	+	+	cluster241	1.61019	1.9561	2.749	134.157	36.6149	33.6604
FV113G1_01440	hypothetical protein	+	+	+	cluster1126	0	7.79739	4.10925	130.194	40.4871	15.4819
FV113G1_01450	hypothetical protein	+	+	+	cluster275	0	6.65883	0	25.106	10.2445	10.577
FV113G1_01460	putative transposase	+	-	-	cluster2	0	0	0	0	0	0
FV113G1_01470	hypothetical protein	+	+	-	cluster1	0	0	0	0	0	0
FV113G1_01480	hypothetical protein	+	-	+	cluster2664	3.92017	2.38116	2.50977	1.28254	5.49509	9.45573
FV113G1_01490	hypothetical protein	+	+	+	cluster140	1.04626	2.54205	4.01902	2.73839	3.91092	7.06624
FV113G1_01500	hypothetical protein	+	+	+	cluster1697	0	0	2.93736	0	0	0
FV113G1_01510	putative transcriptional regulator	+	+	+	cluster1231	2.86753	10.4507	0	3.75261	18.7579	8.30003
FV113G1_01520	hypothetical protein	+	+	+	cluster1056	20.3078	6.16761	6.50071	19.9319	18.9776	19.5935
FV113G1_01530	D-alanyl-D-alanine carboxypeptidase	+	+	+	cluster1021	3.9037	0.790387	2.49922	4.25716	11.552	10.6715
FV113G1_01540	hypothetical protein	+	+	+	cluster1260	9.88383	14.6754	15.468	10.0602	12.3152	26.4894
FV113G1_01550	putative outer membrane protein	+	+	+	cluster2157	72.785	138.7	169.947	100.854	90.6901	132.188
FV113G1_01560	tRNA pseudouridine synthase A	+	+	+	cluster119	2.54892	7.74123	0	3.33565	8.33686	8.60743
FV113G1_01570	putative acetyltransferase	+	+	+	cluster551	3.94514	4.79266	5.0515	2.58141	12.9035	5.70957
FV113G1_01580	hypothetical protein	+	+	+	cluster1783	31.1921	16.2399	8.55848	23.3256	24.9849	53.7412
FV113G1_01590	desulfoferrodoxin	+	+	+	cluster350	285.498	590.789	926.3	82.3229	117.572	207.76
FV113G1_01600	rubredoxin	+	-	-	Singleton	0	0	0	7.64683	0	0
FV113G1_01610	putative UDP-glucose LOS-beta-1 4 glucosyltransferase	+	+	+	cluster815	24.1006	13.1752	13.8867	29.9625	30.4047	34.8795
FV113G1_01620	putative ADP-heptose:LPS heptosyltransferase	+	+	+	cluster1684	17.8498	14.0948	17.1416	24.5271	19.1827	18.0831
FV113G1_01630	putative ADP-heptose:LPS heptosyltransferase	+	+	+	cluster1576	11.0277	10.0475	12.9435	10.8235	17.1756	9.75315
FV113G1_01640	hypothetical protein	+	+	+	cluster901	10.6332	9.68817	8.50951	17.3941	14.9051	6.41204
FV113G1_01650	putative ADP-heptose:LPS heptosyltransferase	+	+	+	cluster1355	12.2371	14.866	3.61589	14.7823	9.67626	8.17389
FV113G1_01660	DNA recombination protein RecA	+	+	+	cluster165	34.883	29.9739	25.0563	44.5365	58.0406	42.6858
FV113G1_01670	recombination regulator RecX	+	+	+	cluster893	6.80644	10.3358	8.71523	17.8146	14.3114	11.4923
FV113G1_01680	1-acyl-sn-glycerol-3-phosphate acyltransferas	+	+	+	cluster536	10.1539	6.16761	4.87553	11.6269	13.0471	29.3903
FV113G1_01690	pyruvate-formate lyase	+	+	+	cluster1736	22.9248	10.1272	17.6123	148.912	644.644	1475.51
FV113G1_01700	pyruvate-formate lyase-activating enzyme	+	+	+	cluster1668	1.26923	3.0838	3.25035	1.66099	24.9081	24.4919
FV113G1_01710	putative tRNA threonylcarbamoyl adenosine modification	+	+	+	cluster805	28.1539	31.9956	41.8638	21.3932	39.0404	37.6787
FV113G1_01720	putative transcriptional regulator	+	+	-	cluster2569	0	2.66826	2.81236	1.43717	5.13135	1.05958
FV113G1_01730	hypothetical protein	+	+	-	cluster2401	0.710306	2.5887	1.81901	1.85909	8.62914	6.85323
FV113G1_01740	putative amidohydrolase	+	+	-	cluster2549	2.25231	5.47235	1.44197	0	9.47154	7.60584
FV113G1_01750	hypothetical protein	+	+	-	cluster2576	0	1.45823	3.07398	1.57086	8.9739	8.107
FV113G1_01760	putative hydrolase	+	+	-	cluster2539	0.780084	0.947668	0.998849	1.02086	5.8319	9.78441
FV113G1_01770	hypothetical protein	+	-	+	cluster2873	1.35237	3.2858	0	3.53958	8.84654	0
FV113G1_01780	putative ADP-heptose:LPS heptosyltransferase	+	+	+	cluster1410	0.869925	0	0	4.55373	22.7624	16.7866
FV113G1_01790	hypothetical protein	+	+	+	cluster1431	3.46672	0	2.95928	1.51225	3.23964	3.90225
FV113G1_01800	putative DNA-binding response regulator	+	+	+	cluster2152	4.30129	1.74178	0	3.75261	6.69926	9.68336
FV113G1_01810	putative ferredoxin-nitrite reductase	+	+	+	cluster1264	31.029	63.7914	91.6863	3.90445	15.6135	5.18152
FV113G1_01820	putative pyrroloquinoline-quinone dependent dehydrogenase	+	+	+	cluster2161	43.5816	74.6031	110.762	7.77726	18.5122	14.6533
FV113G1_01830	hypothetical protein	+	+	+	cluster1229	1.1599	2.81816	4.45554	3.03582	10.8393	15.6675
FV113G1_01840	hypothetical protein	+	-	+	cluster2929	6.07242	0	0	3.97335	8.512	14.6471
FV113G1_01850	hypothetical protein	+	+	-	cluster2551	9.67791	9.14433	22.0302	5.62891	21.1027	30.0876
FV113G1_01860	hypothetical protein	+	+	+	cluster570	0.887373	4.31202	6.81736	8.12886	14.0972	6.8493
FV113G1_01870	hypothetical protein	+	+	+	cluster1341	26.3569	30.0179	42.1854	21.5575	49.261	28.6086
FV113G1_01880	UDP-N-acetylglucosamine enolpyruvyl transferase	+	+	+	cluster1912	27.8211	37.3556	33.7483	23.9528	43.1033	59.3364
FV113G1_01890	putative rRNA methylases	+	+	+	cluster1583	14.4349	31.8834	28.5645	24.0421	23.2998	20.2577
FV113G1_01900	putative RNA polymerase sigma-H factor	+	+	+	cluster1374	4.5321	16.5172	9.67178	11.8619	18.3527	14.5757
FV113G1_01910	leucyl-tRNA synthetase	+	+	+	cluster2147	91.1281	87.3532	68.8253	62.8886	58.2143	84.1451
FV113G1_01920	note=putative transposase pseudogene	N/A	N/A	N/A	N/A	0	0	0	2.72611	11.6801	6.02961
FV113G1_01930	hypothetical protein	+	+	-	cluster1	0	0	0	0	0	0
FV113G1_01940	hypothetical protein	+	+	+	cluster969	10.1539	18.5028	13.0014	19.9319	0	0
FV113G1_01950	transcription antitermination protein NusG	+	+	+	cluster167	529.575	569.979	222.064	305.988	256.126	180.775
FV113G1_01960	50S ribosomal protein L11	+	+	+	cluster2075	246.446	349.729	120.08	179.808	132.476	151.505
FV113G1_01970	50S ribosomal protein L1	+	+	+	cluster1535	299.195	306.081	97.4555	180.316	95.6518	168.392
FV113G1_01980	50S ribosomal protein L10	+	+	+	cluster728	617.575	402.626	132.181	267.818	130.318	94.3582
FV113G1_01990	50S ribosomal protein L7/L12	+	+	+	cluster1574	512.771	296.045	65.0071	192.675	97.2601	75.9248
FV113G1_02000	DNA-directed RNA polymerase subunit beta	+	+	+	cluster2209	164.002	121.862	37.3777	92.0306	80.1018	64.0105
FV113G1_02010	DNA-directed RNA polymerase subunit beta'	+	+	+	cluster539	136.237	96.4021	24.2781	74.1332	66.2817	53.075
FV113G1_02020	hypothetical protein	+	+	+	cluster1215	19.0255	14.1245	2.70678	17.9818	17.7793	11.2178
FV113G1_02030	hypothetical protein	+	+	+	cluster2130	30.9693	42.3252	9.91358	10.132	21.7056	3.73501
FV113G1_02040	guanylate kinase	+	+	+	cluster410	36.8284	36.6056	12.8609	37.2421	21.9012	27.4574
FV113G1_02050	hypothetical protein	+	+	+	cluster864	8.60259	5.22533	0	0	4.01956	8.30003
FV113G1_02060	putative membrane-associated lipoprotein	+	+	+	cluster394	32.9461	14.866	8.43709	18.4779	19.3525	23.6134
FV113G1_02070	membrane-bound proton-translocating pyrophosphatase	+	+	+	cluster1219	218.12	204.603	120.79	146.937	105.787	126.979
FV113G1_02080	hypothetical protein	+	+	+	cluster968	7.82054	1.90012	6.00823	16.375	19.0015	19.6182
FV113G1_02090	hypothetical protein	+	-	-	Singleton	0	0	1.39138	1.42204	27.4176	13.6295
FV113G1_02100	putative cyclically-permuted mutarotase	+	+	+	cluster2229	0.817132	0	1.04629	1.06935	20.6175	14.1911
FV113G1_02110	putative transcriptional regulator	+	+	+	cluster1762	4.62229	2.24611	0	1.2098	12.9586	8.91943
FV113G1_02120	TRAP transporter periplasmic component	+	+	+	cluster1575	2.80689	1.13663	4.79206	4.89767	8.74345	5.41633
FV113G1_02130	TRAP transporter permease protein	+	+	+	cluster131	10.0224	1.21755	2.56662	3.93477	16.8587	11.6039
FV113G1_02140	putative acetyl esterase	+	+	+	cluster2191	6.75343	1.17204	2.47067	2.52512	9.01583	11.1701
FV113G1_02150	putative glucokinase	+	+	+	cluster373	17.4331	1.24577	3.93917	1.34199	15.3329	15.8305
FV113G1_02160	hypothetical protein	+	+	+	cluster636	14.2622	2.47516	0	2.66633	9.52	11.7948
FV113G1_02170	N-acetylneuraminate lyase	+	+	+	cluster1773	19.1563	1.29287	2.72538	0	7.95624	9.24127
FV113G1_02180	N-acetylmannosamine-6-phosphate epimerase	+	+	+	cluster849	22.0226	1.67211	5.28724	3.6025	28.2977	30.5441
FV113G1_02190	putative bacterial signaling protein	+	+	+	cluster1092	24.7755	18.0588	21.6777	13.5094	18.908	15.936
FV113G1_02200	2-keto-3-deoxygluconate permease	+	+	+	cluster121	7.84033	0	0	1.28254	13.7377	3.78229
FV113G1_02210	putative altronate hydrolase	+	+	+	cluster942	5.6162	0	0	0	11.9962	7.74096
FV113G1_02220	hypothetical protein	+	+	+	cluster346	9.4804	0	0	4.13553	14.7657	3.04899
FV113G1_02230	putative transcriptional regulator	+	-	+	cluster2696	0	1.80877	1.27097	1.94847	13.4501	9.0981
FV113G1_02240	putative DNA-binding protein	+	-	-	Singleton	0	8.48626	4.47229	0	13.056	5.61656
FV113G1_02250	putative cystathionine beta-lyases	+	-	-	Singleton	0	0	0	0	4.40723	3.79189
FV113G1_02260	hypothetical protein	+	-	-	Singleton	0.585431	0.711198	0.749609	1.53226	12.583	9.03746
FV113G1_02270	hypothetical protein	+	+	+	cluster520	0	0.982308	1.03536	1.05818	9.06762	9.36191
FV113G1_02280	putative PTS system IIA subunit	+	+	+	cluster265	7.31919	10.003	7.02883	8.97966	25.2217	16.7717
FV113G1_02290	putative PTS system IIA subunit	+	+	+	cluster940	0	0	2.77303	2.83414	14.1668	16.7161
FV113G1_02300	putative PTS system IIB subunit	+	+	+	cluster1536	3.36623	0	0	0	15.7287	6.49567
FV113G1_02310	putative PTS system IIC subunit	+	+	+	cluster1741	0	3.30021	0.869612	3.5551	15.8667	9.82898
FV113G1_02320	hypothetical protein	+	+	+	cluster1710	1.03576	0	5.30492	2.71092	17.4226	12.9913
FV113G1_02330	fructose-bisphosphate aldolase	+	+	+	cluster693	0.967791	1.1757	7.43518	1.26651	13.566	8.40378
FV113G1_02340	putative diguanylate cyclase	+	-	-	Singleton	0	0	0	0	3.22281	3.99289
FV113G1_02350	putative L-aspartate dehydrogenase	+	-	-	Singleton	0	4.47886	0	3.21652	19.5236	11.8572
FV113G1_02360	putative transcriptional regulator	+	-	+	cluster2902	7.66026	7.97648	14.0121	8.59255	11.2491	25.34
FV113G1_02370	threonine dehydratase	+	-	-	Singleton	0	1.19436	1.25887	3.85983	17.4564	4.74287
FV113G1_02380	pyruvate kinase	+	+	+	cluster947	130.19	209.28	314.035	678.051	364.986	249.318
FV113G1_02390	enolase	+	+	+	cluster837	269.916	522.054	807.638	844.027	556.248	472.873
FV113G1_02400	hypothetical protein	+	+	+	cluster581	10.6791	8.64883	13.6739	20.9629	16.6327	6.86899
FV113G1_02410	hypothetical protein	+	+	+	cluster2109	26.0794	15.841	20.8707	22.7527	35.5413	57.6633
FV113G1_02420	hypothetical protein	+	+	-	cluster2600	0	0	0	0	2.05254	2.11916
FV113G1_02430	hypothetical protein	+	+	+	cluster1016	2.05095	1.24577	0	2.68399	7.66644	2.96822
FV113G1_02440	putative transcriptional regulator	+	+	+	cluster780	1.13027	0	0	0	2.11247	0
FV113G1_02450	hypothetical protein	+	-	+	cluster2848	5.76173	3.49976	1.84439	3.77006	9.42259	6.94886
FV113G1_02460	hypothetical protein	+	+	+	cluster1822	3.15611	5.27193	6.06181	5.67911	9.95416	11.7998
FV113G1_02470	putative ABC transporter ATP-binding protein	+	+	+	cluster2004	15.0951	14.1971	5.61146	16.5681	17.7467	8.45663
FV113G1_02480	30S ribosomal protein S12	+	+	+	cluster386	1457.82	1627.25	818.878	922.593	849.401	590.314
FV113G1_02490	30S ribosomal protein S7	+	+	+	cluster1652	767.329	821.942	361.183	521.445	376.046	277.866
FV113G1_02500	elongation factor G	+	+	+	cluster951	418.13	417.966	126.848	273.302	227.273	223.024
FV113G1_02510	elongation factor Tu	+	+	+	cluster58	1312.47	1160.1	463.805	834.162	652.084	945.573
FV113G1_02520	hypothetical protein	+	+	+	cluster1693	6.25643	7.60048	2.00274	2.04688	13.1549	7.54548
FV113G1_02530	putative transketolase	+	+	+	cluster1956	77.1397	70.2836	46.4812	95.0111	60.4259	76.6156
FV113G1_02540	putative transketolase	+	+	+	cluster202	103.897	87.3811	57.5627	104.589	79.3538	95.4235
FV113G1_02550	hypothetical protein	+	+	+	cluster1329	5.47161	6.64707	11.2097	12.8888	7.1585	13.7258
FV113G1_02560	hypothetical protein	+	+	+	cluster904	36.3847	46.257	35.7539	37.6491	42.6996	35.105
FV113G1_02570	putative NAD kinase	+	+	-	cluster2537	23.1114	33.6917	23.6742	25.7082	38.8757	50.1718
FV113G1_02580	DNA repair protein RecN	+	+	+	cluster1501	18.9722	30.5046	20.7203	29.2095	33.3732	46.8391
FV113G1_02590	putative recombinase	+	+	+	cluster587	20.0946	24.4115	16.6488	30.9375	32.0337	11.4046
FV113G1_02600	GTPase Era	+	+	+	cluster890	27.0202	30.2999	39.9204	12.2401	21.3657	46.1236
FV113G1_02610	putative ABC transporter	+	+	+	cluster671	6.53132	13.8852	6.27221	12.8209	17.8019	47.262
FV113G1_02620	hypothetical protein	+	+	+	cluster623	10.7408	0	6.87647	21.084	15.0559	5.18152
FV113G1_02630	hypothetical protein	+	+	+	cluster1786	13.1637	4.20832	9.75833	9.97338	18.1285	16.7115
FV113G1_02640	hypothetical protein	+	+	+	cluster408	0	3.83902	0	4.13553	0	0
FV113G1_02650	hypothetical protein	+	+	+	cluster2206	0	0	0	8.90729	3.18031	3.28353
FV113G1_02660	hypothetical protein	+	+	+	cluster13	0	0	0	2.87434	4.10508	4.23831
FV113G1_02670	hypothetical protein	+	+	+	cluster25	0	0	0	5.70819	4.07617	12.6254
FV113G1_02680	putative autotransporter	+	+	-	cluster86	1.48131	0.599847	1.89673	9.69264	19.5646	19.5326
FV113G1_02690	hypothetical protein	+	+	+	cluster7	4.78907	0	0	2.08908	14.9179	12.3217
FV113G1_02700	hypothetical protein	+	+	+	cluster1758	1.99802	2.42725	0	26.1472	26.1401	34.6995
FV113G1_02710	hypothetical protein	+	+	+	cluster897	0.980042	2.38116	1.25488	35.911	49.4558	68.0812
FV113G1_02720	putative membrane protein	+	+	+	cluster2044	0	2.60663	1.83161	43.9913	58.149	59.3461
FV113G1_02730	putative ABC transporter ATP-binding protein	+	-	+	cluster2901	1.12616	2.73617	1.44197	58.9501	112.606	102.136
FV113G1_02740	putative ABC transporter ATP-binding protein	+	-	+	cluster2565	0	1.33888	0	21.6343	52.526	66.991
FV113G1_02750	putative ABC transporter permease	+	-	+	cluster2340	0	0	1.44197	75.1614	124.182	99.9625
FV113G1_02760	putative nickel ABC transporter permease	+	-	+	cluster2796	1.97257	2.39633	1.26288	65.826	129.957	99.9175
FV113G1_02770	putative nickel ABC transporter periplasmic binding protein	+	-	+	cluster2765	0	0	0.738442	144.151	255.994	339.42
FV113G1_02780	putative rubrerythrin	+	+	+	cluster382	2.09961	2.55067	4.03264	2.74767	2.94313	7.09019
FV113G1_02790	hypothetical protein	+	+	+	cluster1457	0	0	0	0	6.29148	0
FV113G1_02800	hypothetical protein	+	-	+	cluster2900	0	0	0	0	0	5.06442
FV113G1_02810	putative type II secretion system protein GspE	+	+	+	cluster1487	1.74639	2.12156	0.745382	1.52362	11.968	7.86318
FV113G1_02820	putative type II secretion system protein GspF	+	+	-	cluster2461	0.790034	0	0	0	9.59772	8.38472
FV113G1_02830	hypothetical protein	+	+	+	cluster1028	1.94776	0	0	2.54894	9.10088	5.63775
FV113G1_02840	hypothetical protein	+	+	+	cluster462	0	0	0	2.68399	5.74983	1.97881
FV113G1_02850	hypothetical protein	+	+	+	cluster1638	0	0	0	0	0	0
FV113G1_02860	hypothetical protein	+	+	+	cluster1775	0	0	0	2.01633	2.87968	1.48657
FV113G1_02870	hypothetical protein	+	+	+	cluster1895	0	0	2.02318	0	4.42972	4.57348
FV113G1_02880	hypothetical protein	+	+	+	cluster421	0	0	0	2.07837	13.3573	9.96003
FV113G1_02890	hypothetical protein	+	+	+	cluster1481	0	1.38828	1.46326	1.4955	11.7472	8.82069
FV113G1_02900	putative type II secretion system protein GspD	+	+	+	cluster1500	16.473	13.3413	14.7649	19.4018	27.1962	17.483
FV113G1_02910	ADP-heptose synthase RfaE	+	+	+	cluster1054	31.6203	27.1152	34.5338	34.0777	26.0728	34.0974
FV113G1_02920	2-C-methyl-D-erythritol 2 4-cyclodiphosphate synthase	+	+	+	cluster1497	24.6347	21.3764	31.5432	16.1192	16.4436	23.7683
FV113G1_02930	hypothetical protein	+	+	+	cluster2110	2.86753	0	7.34339	0	0	0
FV113G1_02940	tryptophanase	+	+	-	cluster2442	1.33488	4.86497	6.83695	6.98762	12.4745	10.9474
FV113G1_02950	hypothetical protein	+	+	-	cluster2497	2.77752	6.74841	3.55644	1.81741	5.19118	6.69957
FV113G1_02960	putative transporter	+	+	-	cluster2448	4.95509	2.25734	3.96543	8.9162	12.734	8.36643
FV113G1_02970	putative transcriptional regulator	+	+	+	cluster2235	1.08664	2.64017	4.17414	2.84408	8.12374	10.4842
FV113G1_02980	diaminopropionate ammonia-lyase	+	+	+	cluster1519	0	0	0	2.98734	17.0658	9.54401
FV113G1_02990	putative peptidase	+	+	+	cluster73	0	0.952466	1.00391	3.07809	21.2477	11.3469
FV113G1_03000	putative transporter	+	+	+	cluster1809	0.628181	0.763132	0	0.822073	8.80552	6.06087
FV113G1_03010	putative D-aminoacylase	+	+	+	cluster1876	0	0	0	3.82341	22.3882	14.0944
FV113G1_03020	putative transcriptional regulator	+	-	+	cluster2828	8.50138	2.95078	6.22028	3.17868	17.024	16.4048
FV113G1_03030	putative butanol dehydrogenase	+	-	+	cluster2942	3.17634	4.82338	6.10066	4.15674	14.8414	16.0893
FV113G1_03040	L-fuculose phosphate aldolase	+	+	+	cluster872	2.79003	6.77881	10.7174	1.82559	22.1619	21.5352
FV113G1_03050	sodium:proton antiporter	+	-	+	cluster2826	7.16882	3.48356	1.83585	10.3197	28.8068	26.2834
FV113G1_03060	methylthioribose-1-phosphate isomerase	+	-	+	cluster2956	2.65451	3.22478	4.53192	2.3159	19.8451	16.2206
FV113G1_03070	methylthioribose kinase	+	-	+	cluster2885	0	3.76224	1.98272	2.02641	7.95872	10.458
FV113G1_03080	hypothetical protein	+	+	+	cluster573	1.85445	4.50568	9.49804	2.42684	3.46597	28.6276
FV113G1_03090	putative prephenate dehydratase	+	+	+	cluster688	4.33744	4.21539	15.5507	7.9467	9.728	24.2723
FV113G1_03100	3-dehydroquinate synthetase	+	+	+	cluster1893	12.0539	13.517	40.3667	3.64026	24.2618	22.3653
FV113G1_03110	chorismase synthase	+	+	+	cluster2218	23.4362	34.5719	63.2325	4.38142	31.2874	34.7255
FV113G1_03120	3-deoxy-7-phosphoheptulonate synthase	+	+	+	cluster1364	35.5236	54.2205	79.3086	9.53604	36.6016	43.9413
FV113G1_03130	3-phosphoshikimate 1-carboxyvinyltransferase	+	+	+	cluster1347	27.0251	53.2392	57.0498	4.77927	25.9375	45.102
FV113G1_03140	prephenate dehydrogenase	+	+	+	cluster558	13.8351	27.1502	24.5284	2.78544	13.9234	27.7238
FV113G1_03150	hypothetical protein	+	+	+	cluster1040	23.9762	20.6316	29.4209	9.15152	31.7415	43.3743
FV113G1_03160	SsrA-binding protein	+	+	+	cluster1676	4.21351	10.2374	5.39514	2.75702	15.7501	6.09798
FV113G1_03170	hypothetical protein	+	-	-	Singleton	0	0	0	0	0	0
FV113G1_03180	hypothetical protein	+	-	-	Singleton	0	5.61528	0	3.02449	15.1183	8.91943
FV113G1_03190	rubredoxin	+	-	-	Singleton	0	0	0	0	5.46053	5.63775
FV113G1_03200	hypothetical protein	+	+	+	cluster1533	20.3381	37.0609	16.572	2.41959	10.3669	4.45972
FV113G1_03210	hypothetical protein	+	+	+	cluster190	85.6295	107.493	111.471	18.6766	24.0062	4.13089
FV113G1_03220	putative DNA recombinase	+	-	-	Singleton	3.60108	4.3747	0.768494	0.78543	11.7782	4.0535
FV113G1_03230	hypothetical protein	+	-	-	Singleton	7.49258	12.1363	12.7917	17.4315	25.6733	32.1291
FV113G1_03240	hypothetical protein	+	-	-	cluster2270	41.3712	31.5913	38.5948	39.4454	37.5568	46.7589
FV113G1_03250	putative ATPase	+	-	+	cluster2650	34.9055	44.2086	37.0868	43.7354	60.3801	80.2535
FV113G1_03260	hypothetical protein	+	-	-	Singleton	0	0	2.17881	0	1.59015	6.56705
FV113G1_03270	hypothetical protein	+	-	-	Singleton	0	0	3.7766	0	4.1344	1.42286
FV113G1_03280	hypothetical protein	+	-	-	Singleton	0	0	8.6205	0	3.14574	3.24784
FV113G1_03290	hypothetical protein	+	+	-	cluster1	0	0	0	0	0	0
FV113G1_03300	putative transposase	+	-	-	cluster2	0	0	0	1.36459	8.76994	3.01819
FV113G1_03310	putative transposase	+	-	-	cluster3	0.628181	3.81566	2.41304	0	2.34814	4.24261
FV113G1_03320	putative acetyltransferase	+	+	+	cluster814	0	7.32904	0	0	16.9135	9.70133
FV113G1_03330	hypothetical protein	+	+	+	cluster1831	7.97493	9.68817	8.50951	3.47881	23.5998	25.6481
FV113G1_03340	translation initiation factor IF-3	+	+	+	cluster852	131.784	72.0429	61.872	86.2302	32.8406	25.4299
FV113G1_03350	50S ribosomal protein L35	+	+	+	cluster1698	578.992	408.939	160.916	281.935	163.579	99.6003
FV113G1_03360	50S ribosomal protein L20	+	+	+	cluster230	95.2902	64.3118	40.6711	38.1034	39.5772	12.7693
FV113G1_03370	putative transposase	+	-	-	cluster2	0	0	0	0	0	0
FV113G1_03380	hypothetical protein	+	+	-	cluster1	0	0	0	0	0	0
FV113G1_03390	lactadehyde:propanediol oxidoreductase	+	+	+	cluster197	18.6954	2.96239	2.08159	7.44612	10.6344	14.1166
FV113G1_03400	putateive stress response protein	+	-	-	cluster52	26.9989	13.5055	12.2013	16.6269	25.2305	19.9201
FV113G1_03410	putative calcium-translocating P-type ATPase	+	-	-	Singleton	9.4804	7.25148	5.39514	10.5686	19.6876	7.79186
FV113G1_03420	hypothetical protein	+	-	-	Singleton	8.67141	6.01958	4.75852	11.3479	12.734	20.3185
FV113G1_03430	hypothetical protein	+	-	-	Singleton	4.58126	5.56544	1.1732	7.19435	11.9873	3.53611
FV113G1_03440	putative tellurium resistance protein	+	-	-	cluster52	23.3437	9.45286	11.9561	24.4391	31.9949	49.5499
FV113G1_03450	putative tellurium resistance protein	+	-	-	cluster52	33.5235	29.0895	16.3523	48.0489	61.1636	84.7116
FV113G1_03460	putative tellurium resistance protein	+	-	-	cluster52	22.349	19.393	20.4404	68.9397	61.1636	81.6312
FV113G1_03470	putative tellurium resistance protein	+	-	-	Singleton	9.85761	5.98765	6.31103	24.7254	27.6358	21.3995
FV113G1_03480	hypothetical protein	+	-	-	Singleton	10.2142	3.47436	2.09258	16.0402	15.2722	11.0375
FV113G1_03490	putative phosphoribosyl transferase	+	-	-	Singleton	12.3524	3.21559	5.64876	19.629	31.3319	28.0924
FV113G1_03500	putative phosphoribosyl transferase	+	-	-	Singleton	0.812843	4.93732	1.0408	15.956	18.2304	14.1166
FV113G1_03510	hypothetical protein	+	-	-	Singleton	7.62322	3.47284	4.88053	27.4345	35.6195	23.9041
FV113G1_03520	putative tellurium resistance protein	+	-	-	Singleton	9.89887	5.15375	1.8107	25.9084	37.002	34.1097
FV113G1_03530	putative periplasmic serine protease	+	-	-	Singleton	1.30949	3.977	0.838357	9.42516	11.0134	8.21229
FV113G1_03540	putative flavodoxin	+	+	+	cluster1945	35.9065	67.2478	99.6147	1.95788	6.99053	11.5479
FV113G1_03550	putative cyclase	+	+	+	cluster1573	0	0	0	5.98939	7.12828	4.41578
FV113G1_03560	putative hemolysin activation/secretion protein	+	+	+	cluster768	7.30674	5.46242	12.2345	24.2728	25.7368	14.6418
FV113G1_03570	putative filamentous haemagglutinin adhesin	+	+	+	cluster484	7.80394	9.97942	7.36287	25.5317	28.4034	36.8548
FV113G1_03580	putative transposase	+	-	-	cluster3	0	0	0	0	0	0
FV113G1_03590	hypothetical protein	+	+	+	cluster1940	0	0	0	0	4.59378	0
FV113G1_03600	hypothetical protein	+	+	+	cluster999	1.74968	2.12556	0	0	0	1.68814
FV113G1_03610	hypothetical protein	+	-	+	cluster2748	27.5283	11.1474	17.6241	51.0355	34.3002	55.3335
FV113G1_03620	putative mechanosensitive ion channel protein	+	-	+	cluster2872	61.9386	45.1469	28.8395	41.2651	47.3577	55.414
FV113G1_03630	hypothetical protein	+	-	-	Singleton	12.3877	15.049	10.5745	10.8075	7.71755	3.98401
FV113G1_03640	autotransporter	+	+	-	cluster2323	5.89624	7.84511	7.54978	33.4367	41.7189	45.24
FV113G1_03650	phosphate ABC transporter periplasmic component protein PstS	+	+	-	cluster2554	15.8546	35.9531	21.6542	19.365	27.6567	31.6137
FV113G1_03660	phosphate ABC transporter permease protein PstC	+	+	-	cluster2380	5.35801	3.90544	1.37212	8.41415	17.024	9.30522
FV113G1_03670	phosphate ABC transporter permease protein PstA	+	+	-	cluster2414	3.3908	1.37308	1.44724	1.47913	6.3374	7.6336
FV113G1_03680	phosphate ABC transporter ATP-binding protein PstB	+	-	-	Singleton	8.67141	1.5049	0	8.10564	16.2069	13.1472
FV113G1_03690	putative transcriptional regulator	+	-	-	Singleton	5.03566	6.11746	1.61196	8.23743	9.41165	4.85855
FV113G1_03700	putative phosphosugar isomerase	+	-	-	Singleton	0	1.16478	1.22769	3.76423	5.376	2.77524
FV113G1_03710	putative fructoselysine kinase	+	-	-	Singleton	1.08284	0	1.38651	1.41707	15.1787	13.5819
FV113G1_03720	amino acid ABC transporter substrate-binding protein	+	-	-	Singleton	0	4.47886	1.57358	3.21652	8.03911	15.4143
FV113G1_03730	putative flavocytochrome c	+	-	+	cluster2706	9.59463	3.88527	6.82518	13.9512	16.9361	30.8572
FV113G1_03740	hypothetical protein	+	+	+	cluster1932	2.94385	4.29153	0.753884	4.62299	16.5062	22.7225
FV113G1_03750	putative membrane protein	+	+	+	cluster1515	80.9777	91.6154	42.7412	73.6141	49.6788	103.179
FV113G1_03760	branched-chain amino acid aminotransferase	+	+	+	cluster107	3.46026	4.20362	1.10766	3.39622	10.5092	139.385
FV113G1_03770	hypothetical protein	+	-	+	cluster2665	3.51924	0	2.25309	1.15137	9.044	78.9446
FV113G1_03780	hypothetical protein	+	+	-	cluster2475	9.10862	0	2.33261	7.15203	13.6192	66.7908
FV113G1_03790	hypothetical protein	+	+	+	cluster1453	5.63079	6.84044	4.80658	2.45625	15.7859	28.9746
FV113G1_03800	putative deoxycytidylate deaminase	+	+	+	cluster1990	9.44187	2.29405	4.83589	4.94246	15.8822	27.3294
FV113G1_03810	putative efflux pump protein	+	+	+	cluster668	13.583	7.42547	6.08728	7.99898	23.4827	47.1791
FV113G1_03820	hypothetical protein	+	-	+	cluster2875	2.98739	6.04862	7.65035	1.30316	15.8197	29.784
FV113G1_03830	hypothetical protein	+	-	+	cluster2955	15.7471	6.37668	0	6.86918	12.2631	5.06442
FV113G1_03840	putative cAMP-binding protein	+	+	+	cluster2213	2.76512	0	0	3.61859	9.044	6.66966
FV113G1_03850	NADH:ubiquinone oxidoreductase subunit E	+	+	+	cluster1903	5.63079	13.6809	21.6296	7.36876	10.5239	10.8655
FV113G1_03860	NADH:ubiquinone oxidoreductase subunit F	+	+	+	cluster1881	3.12296	8.85233	18.6609	8.17375	14.1056	11.5503
FV113G1_03870	NADH:ubiquinone oxidoreductase subunit G	+	+	+	cluster280	7.9273	9.63031	12.1805	7.60768	16.7916	19.3762
FV113G1_03880	putative transposase	+	-	-	cluster3	0.716882	2.61267	0	0	0	0.691669
FV113G1_03890	putative selenium-dependent hydroxylase accessory protein	+	+	+	cluster1394	2.16065	2.62482	1.84439	1.88503	6.05738	12.5079
FV113G1_03900	ABC-type metal ion transport system ATPase component	+	+	+	cluster1803	3.68682	5.59857	2.36038	32.5673	33.592	22.2322
FV113G1_03910	ABC-type metal ion transport system permease component	+	+	+	cluster487	2.86753	5.22533	0	11.2578	18.7579	30.4334
FV113G1_03920	ABC-type metal ion transport system periplasmic component	+	+	+	cluster2202	9.49251	12.9732	15.1932	49.6897	44.3537	74.414
FV113G1_03930	ABC-type metal ion transport system periplasmic component	+	+	+	cluster1111	14.5169	10.2874	17.039	56.9928	42.959	59.5267
FV113G1_03940	putative glycoside hydrolase	+	+	+	cluster1236	0	0	0.885141	0	9.69	5.33573
FV113G1_03950	putative glucose-specific IIBC component	+	+	+	cluster2025	0	0.723508	0.762583	0.779388	12.2442	9.76849
FV113G1_03960	putative transcriptional regulator	+	+	+	cluster973	0	0	0	0	4.48695	1.15814
FV113G1_03970	putative amidohydrolase	+	+	+	cluster498	3.55969	2.16221	4.55797	11.646	33.2653	10.3035
FV113G1_03980	putative DNA-binding protein	+	+	+	cluster950	24.3579	25.3634	17.8222	27.3224	55.2802	40.2878
FV113G1_03990	putative transcriptional regulator	+	-	+	cluster2694	2.03746	0	0	1.33316	10.472	5.89739
FV113G1_04000	hypothetical protein	+	+	+	cluster806	2.52811	1.53561	1.61854	3.30842	5.90629	4.87838
FV113G1_04010	putative glutamine synthetase	+	+	+	cluster33	15.3967	19.7731	20.841	16.1192	37.8204	22.0705
FV113G1_04020	phosphoenolpyruvate-protein kinase	+	+	+	cluster1318	15.6193	26.8264	16.5514	21.85	28.1858	25.9827
FV113G1_04030	phosphotransferase system HPr-related protein	+	+	+	cluster170	17.2052	16.7211	35.2483	31.5219	35.3721	43.1601
FV113G1_04040	4-Hydroxy-3-methylbut-2-enyl diphosphate reductase	+	+	+	cluster831	32.8784	34.7878	43.4568	31.9229	44.6006	46.0481
FV113G1_04050	ribosomal protein S1	+	+	+	cluster1354	143.111	139.085	126.073	113.119	81.8474	127.584
FV113G1_04060	hypothetical protein	+	+	+	cluster1658	11.9688	18.1751	15.3253	9.78942	20.9716	38.974
FV113G1_04070	holliday junction DNA helicase RuvB	+	+	+	cluster238	27.2457	34.2022	30.235	49.9174	63.6528	70.0999
FV113G1_04080	putative transcriptional regulator	+	+	+	cluster1244	32.9461	13.3413	11.2494	51.7381	36.9457	61.4555
FV113G1_04090	putative RNA methyltransferase	+	+	+	cluster1674	26.0246	30.0347	34.9891	37.463	41.344	41.4304
FV113G1_04100	putative tRNA methylthiotransferase	+	+	+	cluster1408	26.4634	35.624	31.1373	26.2076	36.7608	38.644
FV113G1_04110	hypothetical protein	+	+	+	cluster1814	12.3877	20.837	28.063	17.4583	35.6195	40.453
FV113G1_04120	hypothetical protein	+	+	+	cluster1343	6.73246	10.905	8.6205	11.7473	27.2631	30.3131
FV113G1_04130	penicillin-binding protein 2	+	+	+	cluster2164	23.7062	34.3136	31.6459	36.3037	52.7911	48.178
FV113G1_04140	mRNA degradation ribonucleases	+	+	+	cluster1974	44.1003	40.9332	31.7234	45.3916	45.8422	60.7163
FV113G1_04150	putative RNA-binding protein	+	+	+	cluster463	12.0269	21.916	3.84993	31.4782	33.7175	23.2078
FV113G1_04160	hypothetical protein	+	+	+	cluster930	47.7922	51.0921	22.0302	40.0278	55.3806	40.5779
FV113G1_04170	1-deoxy-D-xylulose-5-phosphate synthase	+	+	+	cluster1924	25.4682	26.6079	27.3928	24.6635	32.368	23.5895
FV113G1_04180	hypothetical protein	+	+	+	cluster500	33.3003	36.4088	11.3704	40.6734	33.1938	21.4194
FV113G1_04190	putative rRNA methylase	+	+	+	cluster2151	22.9402	29.2619	22.0302	33.023	36.444	12.1734
FV113G1_04200	putative periplasmic protease	+	+	+	cluster781	41.8699	41.218	29.579	39.6779	51.2704	45.9694
FV113G1_04210	ribosomal RNA small subunit methyltransferase	+	+	+	cluster477	25.1103	44.0623	23.221	54.7678	50.842	48.4542
FV113G1_04220	ribosome biogenesis GTP-binding protein	+	+	+	cluster924	24.7324	24.8203	17.8995	30.959	30.1467	26.9751
FV113G1_04230	NAD synthetase	+	+	+	cluster2205	22.6053	27.4616	17.3669	29.5826	32.7433	35.987
FV113G1_04240	hypothetical protein	+	+	+	cluster2127	43.0129	36.5773	46.8141	30.959	20.0978	47.7251
FV113G1_04250	hypothetical protein	+	+	+	cluster1560	30.5331	39.742	22.3405	37.1033	32.6094	73.6481
FV113G1_04260	hypothetical protein	+	+	+	cluster908	0	0	0	1.80929	11.628	9.33753
FV113G1_04270	TRAP transporter periplasmic component	+	+	+	cluster946	0	1.11309	0	0	13.6998	4.42013
FV113G1_04280	TRAP transporter permease protein	+	+	+	cluster1891	0	0	2.33261	0	6.8096	5.27296
FV113G1_04290	TRAP transporter permease protein	+	+	+	cluster1376	0	0.891526	0	0.960383	6.85801	4.95641
FV113G1_04300	putative transcriptional regulator	+	+	+	cluster432	10.4538	3.17489	13.3854	8.55025	10.9902	13.8684
FV113G1_04310	hypothetical protein	+	+	-	cluster2402	2.62452	0	0	0	34.3366	12.6611
FV113G1_04320	hypothetical protein	+	+	+	cluster1651	3.49278	1.41438	0	0	9.792	17.973
FV113G1_04330	hypothetical protein	+	+	+	cluster113	1.93962	3.92718	0	0.8461	9.66708	6.23801
FV113G1_04340	fructose-bisphosphate aldolase	+	+	+	cluster1405	0.944187	1.14702	1.20897	3.70685	7.94108	6.37685
FV113G1_04350	putative transposase	+	-	-	cluster2	0	0	0	0	3.89775	0
FV113G1_04360	hypothetical protein	+	+	-	cluster1	0	0	0	0	0	0
FV113G1_04370	putative transcriptional regulator	+	+	+	cluster635	22.8999	27.8194	40.4921	11.4164	29.5522	70.4918
FV113G1_04380	putative tRNA-binding protein	+	-	+	cluster2737	13.8256	40.3097	67.2707	14.4743	33.592	101.379
FV113G1_04390	pyrroline-5-carboxylate reductase	+	+	+	cluster1027	35.5574	55.7369	91.058	24.0167	39.6596	156.04
FV113G1_04400	hypothetical protein	+	+	+	cluster1012	2.79003	6.77881	0	14.6047	15.6437	18.8433
FV113G1_04410	hypothetical protein	+	+	+	cluster655	4.80145	0	3.07398	3.14172	13.4608	16.214
FV113G1_04420	putative transposase	+	-	-	cluster3	0	0	0	0	0	0
FV113G1_04430	putative exonuclease	+	+	+	cluster541	3.31223	4.02379	2.12055	4.33456	1.54764	6.39146
FV113G1_04440	bifunctional UDP-sugar hydrolase/5'-nucleotidase periplasmic precursor	+	+	+	cluster1904	25.8078	22.8015	28.5391	16.8867	30.1467	42.4433
FV113G1_04450	putative arsenate reductase	+	+	+	cluster1986	15.4847	9.4056	16.5226	20.2641	26.5291	29.8801
FV113G1_04460	putative branched-chain amino acid transport protein	+	+	+	cluster1838	9.49531	8.87321	8.41719	21.0288	19.7944	37.3501
FV113G1_04470	putative branched-chain amino acid transport protein	+	+	+	cluster127	8.66275	11.4007	5.54606	18.8943	10.1192	4.87554
FV113G1_04480	putative potassium/proton antiporter	+	+	+	cluster1320	31.9683	12.1363	16.2028	22.6609	31.7415	94.4596
FV113G1_04490	hypothetical protein	+	+	+	cluster1299	10.9303	24.3439	34.9891	2.38401	6.8096	7.03061
FV113G1_04500	hypothetical protein	+	+	+	cluster1984	1.55625	0	0	0	4.36294	0
FV113G1_04510	hypothetical protein	+	+	+	cluster2092	12.9039	15.676	8.65471	16.0826	17.8009	11.2643
FV113G1_04520	L-aminopeptidase/D-esterase	+	+	+	cluster847	0.895067	1.08735	2.29216	1.17133	8.3644	6.04511
FV113G1_04530	putative integral membrane protein	+	+	+	cluster243	5.95564	5.42631	32.4098	0	5.56554	4.30963
FV113G1_04540	hypothetical protein	+	+	+	cluster425	2.36407	3.82925	5.04508	1.03125	5.89126	1.52062
FV113G1_04550	putative hydrolase	+	+	+	cluster225	13.0522	2.88294	1.51932	9.31682	22.1769	14.8828
FV113G1_04560	putative efflux pump protein	+	+	+	cluster1689	4.47534	1.08735	4.58431	1.17133	4.1822	1.72717
FV113G1_04570	putative efflux pump protein	+	+	+	cluster376	0	0	4.83589	0	3.52937	0
FV113G1_04580	putative transcriptional regulator	+	+	+	cluster770	1.15128	0	2.94828	1.50662	7.53107	1.11078
FV113G1_04590	hypothetical protein	+	+	+	cluster823	18.3522	30.6553	44.0603	9.00626	27.8689	15.4934
FV113G1_04600	flavodoxin FldA	+	+	+	cluster1198	15.582	11.8309	14.9639	1631.32	999.277	1046.74
FV113G1_04610	hypothetical protein	+	+	+	cluster1367	1.17531	0	0	3.84518	4.94245	1.70095
FV113G1_04620	hypothetical protein	+	+	+	cluster1141	2.81539	3.42022	5.40741	0	7.89295	2.71637
FV113G1_04630	putative cystathionine gamma-synthase	+	+	+	cluster1345	0.798178	1.9393	2.04404	5.2227	16.4097	9.24127
FV113G1_04640	hypothetical protein	+	+	+	cluster2020	2.24959	0	2.88046	0.981312	13.3142	6.5114
FV113G1_04650	ABC transporter permease protein	+	+	+	cluster2094	0.591018	1.43597	1.51352	7.73439	15.4646	9.12369
FV113G1_04660	ABC transporter ATP-binding protein	+	+	+	cluster1556	1.29579	4.72248	1.65918	1.69574	7.26548	15.0026
FV113G1_04670	putative pyruvate synthase subunit PorC	+	+	+	cluster32	9.67791	23.514	16.5226	16.8867	7.53667	14.0063
FV113G1_04680	putative pyruvate synthase subunit PorD	+	+	+	cluster14	39.8615	100.575	90.3019	36.1142	48.7123	8.87527
FV113G1_04690	putative pyruvate synthase subunit PorA	+	-	+	cluster49	25.2168	42.1218	63.568	18.5625	23.565	13.6855
FV113G1_04700	putative pyruvate synthase subunit PorB	+	+	+	cluster426	32.4441	39.4139	62.9433	37.3117	5.51254	30.3544
FV113G1_04710	hypothetical protein	+	+	-	cluster2360	5.99406	4.8545	2.55834	2.61472	9.33575	7.71099
FV113G1_04720	putative efflux transporter	+	+	+	cluster840	4.18504	5.08411	2.67935	3.65119	11.7328	4.03785
FV113G1_04730	hypothetical protein	+	+	+	cluster2172	2.26053	5.49232	2.89448	5.91652	2.11247	13.0862
FV113G1_04740	putative acetyltransferase	+	+	+	cluster1948	7.03848	4.27527	15.7716	2.30274	19.7324	39.0478
FV113G1_04750	putative acetyltransferase	+	+	+	cluster641	2.12119	0	2.71605	2.7759	5.94674	12.2795
FV113G1_04760	hypothetical protein	+	+	+	cluster866	7.58432	16.8917	19.4225	24.8132	7.08755	9.75676
FV113G1_04770	3-methyladenine DNA glycosylase	+	+	+	cluster2071	6.01346	1.82633	11.5498	9.83694	7.02447	20.3069
FV113G1_04780	putative diguanylate cyclase	+	-	+	cluster2815	0.594421	0.722119	0	0	1.11097	3.44109
FV113G1_04790	hypothetical protein	+	+	+	cluster925	1.25892	3.05873	3.22393	1.64749	3.52937	6.07319
FV113G1_04800	hypothetical protein	+	-	-	Singleton	4.83896	19.595	24.7839	6.33253	12.0587	43.5751
FV113G1_04810	hypothetical protein	+	+	+	cluster747	0	1.5049	0	1.62113	9.26106	7.17122
FV113G1_04820	hypothetical protein	+	+	+	cluster912	3.83917	9.32787	8.19304	1.67472	8.37131	12.3471
FV113G1_04830	hypothetical protein	+	+	+	cluster302	2.50764	4.56952	3.21088	0	2.34339	8.46804
FV113G1_04840	hypothetical protein	+	+	+	cluster1208	1.01873	2.47516	2.60884	0	4.76	3.93159
FV113G1_04850	hypothetical protein	+	+	+	cluster888	1.06302	1.72185	1.81484	0.927418	4.63583	4.44441
FV113G1_04860	hypothetical protein	+	+	+	cluster2129	0	1.34366	2.83245	1.44743	3.1008	2.13429
FV113G1_04870	putative ABC transporter periplasmic component	+	+	+	cluster1022	1.2985	0	2.49398	2.54894	3.64035	1.87925
FV113G1_04880	hypothetical protein	+	+	+	cluster696	1.75712	4.80286	6.1872	0.574868	6.15762	6.35747
FV113G1_04890	hypothetical protein	+	+	+	cluster411	0	2.07859	2.19085	0	7.9947	0
FV113G1_04900	putative permease	+	+	+	cluster943	7.10306	6.90319	2.72851	5.57727	10.6205	9.59452
FV113G1_04910	putative adenine deaminase	+	+	+	cluster996	5.4237	5.27109	0.694471	2.12933	16.219	14.6522
FV113G1_04920	CRISPR/Cas system-associated protein	+	+	+	cluster725	21.3287	16.5829	20.7557	14.5142	24.7153	17.286
FV113G1_04930	dephospho-CoA kinase	+	+	+	cluster1955	12.45	11.3434	11.9561	12.2196	18.9061	6.00605
FV113G1_04940	putative protease	+	+	+	cluster1427	6.01346	4.17447	7.69987	6.74533	16.8587	9.94622
FV113G1_04950	phosphatidylglycerophosphatase A	+	+	+	cluster112	7.03848	10.6882	11.2654	13.8164	9.86619	8.48866
FV113G1_04960	putative competence damage-inducible protein	+	+	+	cluster1509	25.9989	65.0264	46.9977	33.023	35.0148	37.6268
FV113G1_04970	putative transcriptional regulator	+	-	+	cluster2678	13.4649	16.3576	32.3269	17.6209	14.1558	16.2392
FV113G1_04980	hypothetical protein	+	+	+	cluster1972	46.9344	56.1193	68.6143	45.9448	42.4788	59.1897
FV113G1_04990	putative permease	+	+	+	cluster1772	6.54281	11.481	9.30852	10.465	10.8698	14.7296
FV113G1_05000	putative PTS sugar transporter	+	+	+	cluster2038	20.0449	29.2213	39.7826	19.6739	25.2881	24.1748
FV113G1_05010	putative permease	+	+	+	cluster1490	18.8572	35.2435	40.8616	5.69483	20.3331	10.4965
FV113G1_05020	putative biotin-%28acetyl-CoA carboxylase%29 ligase	+	+	+	cluster385	26.9857	40.5885	60.8801	20.18	21.6155	24.7968
FV113G1_05030	hypothetical protein	+	+	+	cluster1333	24.7359	31.2518	34.2066	10.3586	18.4925	9.54636
FV113G1_05040	tRNA methyl transferase	+	+	+	cluster2137	21.4197	47.7056	35.426	11.6796	15.0125	17.222
FV113G1_05050	hypothetical protein	+	+	+	cluster2030	23.8226	40.5164	27.453	6.2351	8.90487	9.19387
FV113G1_05060	putative transposase	+	-	-	cluster2	0	0	0	0	0.974438	1.00606
FV113G1_05070	hypothetical protein	+	+	-	cluster1	0	0	0	0	0	7.3778
FV113G1_05080	putative aromatic acid exporter	+	+	+	cluster1534	28.4994	32.3137	25.5442	27.3503	27.5204	57.7437
FV113G1_05090	putative manganese-dependent inorganic pyrophosphatase	+	+	+	cluster1416	10.3423	5.58403	8.82842	8.27106	18.2558	43.7946
FV113G1_05100	NAD-dependent DNA ligase LigA	+	+	+	cluster727	21.1257	20.2036	18.4171	13.529	25.6225	31.6582
FV113G1_05110	preprotein translocase subunit SecA	+	+	+	cluster588	60.487	48.2877	55.7639	76.895	75.905	69.031
FV113G1_05120	hypothetical protein	+	+	+	cluster461	58.9295	38.0794	52.9794	47.5837	60.928	72.5832
FV113G1_05130	putative polymerase/histidinol phosphatase	+	+	+	cluster765	11.1803	17.6567	11.4525	20.4836	22.9855	32.3611
FV113G1_05140	ADP-L-glycero-D-mannoheptose 6-epimerase	+	+	+	cluster1960	41.8504	46.3219	45.2512	49.8996	44.3238	67.2975
FV113G1_05150	undecaprenyl pyrophosphate phosphatase	+	+	+	cluster1936	10.3231	16.7211	7.34339	15.0104	23.5814	26.5601
FV113G1_05160	hypothetical protein	+	+	+	cluster186	4.76451	5.78806	6.10066	6.2351	6.67865	13.7908
FV113G1_05170	hypothetical protein	+	+	+	cluster1438	3.3754	5.12567	6.48299	9.93879	19.7144	17.0976
FV113G1_05180	putative transposase	+	-	-	cluster3	0	0	0	0	0	0
FV113G1_05190	hypothetical protein	+	+	+	cluster1618	0.52313	1.90654	0.669836	1.3692	6.35525	4.03785
FV113G1_05200	putative diguanylate cyclase	+	+	+	cluster67	4.83141	5.86933	7.42358	5.05812	15.8023	6.52607
FV113G1_05210	putative PTS system maltose and glucose-specific IIBC component	+	+	+	cluster1663	1.20974	1.46962	1.549	0	9.60925	7.00315
FV113G1_05220	putative cystathionine beta-lyase	+	+	+	cluster1708	1.57205	0	0	1.02863	2.93815	3.03351
FV113G1_05230	putative Na%2B/alanine symporter	+	+	+	cluster2078	7.50358	4.97212	1.74689	4.46346	15.2991	8.55597
FV113G1_05240	glycerophosphoryl diester phosphodiesterase	+	+	+	cluster891	2.54892	1.54825	0	1.66783	7.14588	0
FV113G1_05250	hypothetical protein	+	+	+	cluster1950	32.8462	51.3033	66.0905	42.9844	192.939	113.182
FV113G1_05260	putative ATPase P	+	+	+	cluster1918	33.074	60.7255	68.8176	60.989	123.279	88.8425
FV113G1_05270	putative transcriptional repressor	+	+	+	cluster1611	11.2324	37.0376	36.9833	16.7992	70.4776	71.2168
FV113G1_05280	putative DNA-binding response regulator	+	+	+	cluster1798	20.9252	38.9782	53.5869	54.7678	59.9674	87.4868
FV113G1_05290	two-component sensor histidine kinase	+	+	+	cluster497	31.6805	63.6203	57.1221	47.3816	96.6708	71.7372
FV113G1_05300	short chain fatty acids transporter	+	+	+	cluster1771	53.1864	85.8772	81.0327	59.0302	83.0475	121.469
FV113G1_05310	putative DNA lyase	+	+	+	cluster1151	73.5345	91.0496	101.399	120.289	171.795	171.913
FV113G1_05320	3-oxoacid CoA-transferase subunit A	+	+	+	cluster2062	265.247	416.285	361.662	285.198	263.951	456.501
FV113G1_05330	3-oxoacid CoA-transferase subunit B	+	+	+	cluster1802	138.106	188.112	191.127	153.35	144.704	209.968
FV113G1_05340	tRNA-2-methylthio-N%286%29-dimethylallyladenosine synthase MiaB	+	+	+	cluster521	48.1902	48.2118	43.5562	38.0242	47.6828	36.239
FV113G1_05350	transcription termination factor Rho	+	+	+	cluster1914	45.0866	33.2226	39.7489	43.5267	58.7105	39.2221
FV113G1_05360	putative peptidase	+	+	+	cluster2198	34.4104	41.8027	38.4116	33.4848	46.9979	85.1285
FV113G1_05370	4-hydroxy-3-methylbut-2-en-1-yl diphosphate synthase	+	+	+	cluster1672	12.1448	33.7232	7.77535	6.81146	23.5093	21.7614
FV113G1_05380	hypothetical protein	+	+	+	cluster559	47.3142	31.352	49.5679	14.0723	28.1369	26.9751
FV113G1_05390	RNA polymerase sigma factor	+	+	+	cluster631	28.9047	55.1795	76.665	43.2301	38.5878	107.568
FV113G1_05400	hypothetical protein	+	+	+	cluster1069	37.9812	42.5914	86.0424	34.4107	46.4145	56.3775
FV113G1_05410	hypothetical protein	+	+	+	cluster253	61.4994	26.6826	89.9956	31.6177	41.0508	97.4811
FV113G1_05420	hypothetical protein	+	+	+	cluster753	9.05536	26.4017	39.4224	18.9606	10.1547	45.4317
FV113G1_05430	peptide chain release factor 1	+	+	+	cluster1837	66.4244	66.0226	65.17	68.864	56.4306	53.2681
FV113G1_05440	N5-glutamine S-adenosyl-L-methionine-dependent methyltransferase	+	+	+	cluster1459	14.945	18.1556	10.6312	7.60582	17.0696	10.414
FV113G1_05450	S-adenosylmethionine:tRNA ribosyltransferase-isomerase	+	+	+	cluster128	36.9111	26.2482	13.8329	23.5629	22.7152	21.7152
FV113G1_05460	putative methyltransferase	+	+	+	cluster1135	16.9231	18.5028	4.3338	13.2879	22.1405	21.2263
FV113G1_05470	hypothetical protein	+	+	+	cluster913	8.48475	10.3075	0	0	0	4.09316
FV113G1_05480	farnesyl-diphosphate synthase	+	+	+	cluster445	16.7402	22.8785	9.37771	28.7531	32.2651	31.2933
FV113G1_05490	galactarate dehydrogenase	+	-	+	cluster2744	0	2.23058	0	1.6019	10.8671	7.08619
FV113G1_05500	putative transcriptional regulator	+	-	+	cluster2890	0	0	1.30872	0	9.55142	5.91685
FV113G1_05510	hypothetical protein	+	+	+	cluster321	0.850806	1.03358	1.0894	1.11341	2.38523	9.0297
FV113G1_05520	gluconate permease	+	-	+	cluster2876	0.664578	0	0	0	9.31571	8.33565
FV113G1_05530	2-hydroxy-3-oxopropionate reductase	+	-	-	Singleton	28.1539	5.06699	1.33516	5.45834	15.591	12.0728
FV113G1_05540	glucarate dehydratase	+	-	+	cluster2950	16.0789	5.94485	2.68539	0.914857	11.7592	10.1174
FV113G1_05550	putative 4-hydroxy-tetrahydrodipicolinate synthase	+	-	+	cluster2766	6.19386	8.77856	5.28724	4.05282	12.541	5.97602
FV113G1_05560	glycerate kinase	+	+	+	cluster509	30.7267	13.7523	15.5304	8.46542	24.9359	21.8445
FV113G1_05570	aldo/keto reductase	+	-	+	cluster2933	7.6065	2.64017	2.78276	4.26612	17.2629	9.43582
FV113G1_05580	amino acid ABC transporter substrate-binding protein	+	+	+	cluster1999	2.46767	2.9978	0	0	11.5302	13.0949
FV113G1_05590	amino acid ABC transporter substrate-binding protein	+	+	+	cluster2231	2.47755	7.52448	1.58617	4.86338	24.3103	38.2465
FV113G1_05600	amidohydrolase	+	+	+	cluster246	0.788023	0.957313	4.03606	3.09375	11.0461	20.5283
FV113G1_05610	hypothetical protein	+	+	+	cluster1737	2.68133	0	5.14991	1.75447	5.0114	3.88053
FV113G1_05620	phosphate ABC transporter ATP-binding protein	+	+	+	cluster909	1.21448	0	6.22028	0	15.8891	1.17177
FV113G1_05630	phosphate ABC transporter permease	+	+	+	cluster2009	1.10211	0	1.41119	0	20.5984	7.44344
FV113G1_05640	phosphate ABC transporter permease	+	+	+	cluster1949	0	0	1.35802	1.38795	3.96449	1.02329
FV113G1_05650	phosphate ABC transporter substrate-binding protein	+	+	+	cluster395	0	1.32473	4.18884	1.42705	5.09521	11.5733
FV113G1_05660	putative DNA-binding response regulator	+	+	+	cluster1580	1.36429	1.65737	5.24066	5.35615	19.1239	14.4793
FV113G1_05670	two-component system sensor histidine kinase	+	+	+	cluster2080	8.94421	3.39552	4.29469	8.77867	12.5375	12.9444
FV113G1_05680	flavocytochrome c	+	+	+	cluster936	19.1893	16.8362	21.8406	69.0583	54.7933	97.7146
FV113G1_05690	hypothetical protein	+	+	+	cluster1727	74.1702	50.5847	26.6584	66.4117	63.232	89.1381
FV113G1_05700	50S ribosomal protein L13	+	+	+	cluster1018	427.163	477.415	295.356	282.3	171.649	214.312
FV113G1_05710	30S ribosomal protein S9	+	+	+	cluster1372	596.446	532.287	323.109	342.238	167.214	234.614
FV113G1_05720	hypothetical protein	+	+	-	cluster2386	0	0	0	0	3.6176	0
FV113G1_05730	putative Na%2B/alanine symporter	+	+	-	cluster2522	0	0	0	2.3747	14.1313	7.58674
FV113G1_05740	putative cystathionine beta-lyase	+	+	-	cluster2579	0	0	0.988886	0	2.88686	6.70625
FV113G1_05750	cystathionine gamma-synthase	+	+	-	cluster2363	0.780084	1.89534	0.998849	2.04172	9.47684	4.51588
FV113G1_05760	hypothetical protein	+	+	-	cluster2591	1.40133	3.40474	0	0	2.61908	5.40816
FV113G1_05770	membrane protein	+	+	-	cluster2520	0	0	0	2.74767	6.86731	6.07731
FV113G1_05780	multidrug ABC transporter	+	+	-	cluster2409	2.30255	1.3986	2.94828	3.01325	4.30347	7.77549
FV113G1_05790	putative TonB-dependent hemin receptor	+	+	+	cluster1014	0	0.545252	0	43.465	28.5214	4.33045
FV113G1_05800	hypothetical protein	+	-	-	Singleton	0	0	0	0	1.89156	3.90589
FV113G1_05810	putative transcriptional regulator	+	-	+	cluster2860	3.18178	0	1.35802	1.38795	10.9024	17.3959
FV113G1_05820	putative transcriptional regulator	+	+	+	cluster1403	0	1.5676	0	0	2.41173	3.73501
FV113G1_05830	PTS sugar transporter subunit IIB	+	+	+	cluster1048	0.589892	1.43323	0.75532	0.771965	14.8838	10.2446
FV113G1_05840	N-acylglucosamine-6-phosphate 2-epimerase	+	+	+	cluster2012	0	1.54825	3.26373	0	13.1008	7.3778
FV113G1_05850	hypothetical protein	+	+	+	cluster783	1.81816	0.73625	5.4321	2.37935	11.8935	11.11
FV113G1_05860	sulfatase	+	+	+	cluster988	0.680644	0	4.35762	3.56292	10.8131	11.8207
FV113G1_05870	type I restriction endonuclease R protein	+	+	-	cluster2582	7.09654	5.17265	2.90774	12.6302	22.0173	18.3498
FV113G1_05880	type I restriction endonuclease M protein	+	+	-	cluster2583	11.6135	9.4056	10.7397	10.9764	25.3232	17.4301
FV113G1_05890	type I restriction endonuclease specificity protein	+	+	-	cluster2371	7.95654	10.4094	7.83682	15.2181	13.7269	20.0775
FV113G1_05900	putative endonuclease	+	-	-	Singleton	6.25643	6.33374	5.34065	10.9167	15.591	17.1031
FV113G1_05910	hypothetical protein	+	+	+	cluster1648	6.01346	7.30532	3.84993	0	2.80979	17.4059
FV113G1_05920	citrate transporter	+	+	+	cluster701	0	3.45953	1.82319	3.72673	11.3102	17.1725
FV113G1_05930	serine hydrolase	+	+	+	cluster467	0	1.55464	4.91582	5.02415	13.1549	4.93886
FV113G1_05940	hypothetical protein	+	+	+	cluster76	1.17531	2.14169	6.01963	2.30711	17.5732	9.63874
FV113G1_05950	sodium:glutamate symporter	+	+	+	cluster158	0.778124	0.945286	0	2.03659	10.1802	3.00302
FV113G1_05960	hypothetical protein	+	+	+	cluster351	1.9058	0	2.44027	1.24702	13.3573	2.75816
FV113G1_05970	putative transcriptional regulator	+	+	+	cluster532	1.43376	3.48356	7.34339	7.50522	21.4376	17.9834
FV113G1_05980	nitroreductase	+	+	+	cluster1446	39.4366	47.9087	51.9813	7.58955	13.0071	36.9304
FV113G1_05990	Trk system potassium transporter	+	-	+	cluster2963	3.82337	2.32237	5.71153	4.16957	5.9549	7.99262
FV113G1_06000	putative transcriptional regulator	+	+	+	cluster1885	9.9901	0	0	4.35787	18.6715	6.42583
FV113G1_06010	acetyltransferase	+	+	+	cluster1059	5.63079	13.6809	4.80658	4.91251	12.2779	10.8655
FV113G1_06020	spore photoproduct lyase	+	+	+	cluster490	16.6502	21.5756	4.2639	7.26311	18.6715	11.7807
FV113G1_06030	deoxyribodipyrimidine photolyase	+	+	+	cluster135	5.51383	11.1639	2.35337	2.40523	9.44656	6.20655
FV113G1_06040	3-oxoacyl-ACP reductase	+	+	+	cluster1596	13.1784	11.2067	3.37483	6.89841	7.38914	5.08597
FV113G1_06050	hypothetical protein	+	+	+	cluster269	200.291	128.816	150.859	147.575	78.6435	73.0763
FV113G1_06060	hypothetical protein	+	+	+	cluster31	0	4.22724	0	0	4.87767	0
FV113G1_06070	putative transposase	+	-	-	cluster2	0	0	1.33516	1.36459	2.92331	2.01213
FV113G1_06080	hypothetical protein	+	+	-	cluster1	0	0	0	0	0	0
FV113G1_06090	hypothetical protein	+	+	+	cluster11	0	0	0	0	0	0
FV113G1_06100	autotransporter	+	+	+	cluster5	0.541895	0.329155	0.693864	1.41831	11.1408	8.88822
FV113G1_06110	putative transposase	+	-	-	cluster3	0	0	0	0	0	0
FV113G1_06120	putative DNA-binding protein	+	+	+	cluster4	0	0	0	0	14.7657	15.2449
FV113G1_06130	putative DNA-binding protein	+	+	+	cluster6	0	0	0	0	6.29148	0
FV113G1_06140	SAM-dependent methyltransferase	+	+	+	cluster1153	2.52811	4.60682	3.23709	6.61685	8.2688	8.53717
FV113G1_06150	putative transcriptional regulator	+	-	-	Singleton	0	3.03406	3.19793	3.2684	7.00181	4.81937
FV113G1_06160	putative flavodoxin	+	-	-	Singleton	1.4077	0	0	0	2.63098	9.5073
FV113G1_06170	putative hydrolase	+	+	+	cluster276	1.57605	4.78656	8.07212	23.7188	42.7116	104.922
FV113G1_06180	putative hydrolase	+	+	+	cluster1077	3.10469	5.6575	13.9138	14.2204	56.576	104.842
FV113G1_06190	membrane protein	+	+	+	cluster777	4.61082	7.46847	5.90387	38.2152	82.5854	123.821
FV113G1_06200	amino acid lyase	+	+	+	cluster1624	18.6884	23.7843	38.7427	30.2797	50.7296	54.0933
FV113G1_06210	putative peptidase	+	+	+	cluster1963	11.6696	14.1766	21.8386	17.6209	15.0996	30.3131
FV113G1_06220	putative transposase	+	-	-	cluster2	0	0	0	0	0	2.01213
FV113G1_06230	hypothetical protein	+	+	-	cluster1	0	0	0	0	0	0
FV113G1_06240	ABC transporter periplasmic component protein	+	+	+	cluster1886	3.74629	15.9288	21.586	0	11.6697	3.61453
FV113G1_06250	hypothetical protein	+	-	-	Singleton	2.89433	17.5806	14.824	0	2.70475	2.79253
FV113G1_06260	hydrolase	+	+	+	cluster1622	34.6761	24.6942	18.3727	17.2127	35.757	11.5367
FV113G1_06270	DNA polymerase	+	+	+	cluster2180	38.1396	18.5332	21.4876	37.9328	44.1953	38.2701
FV113G1_06280	5-formyltetrahydrofolate cyclo-ligase	+	+	+	cluster1228	8.41558	4.08939	6.46538	28.634	18.8744	11.3674
FV113G1_06290	putative transcriptional regulator	+	+	+	cluster1866	113.967	88.7889	71.3778	81.0564	55.5664	89.6403
FV113G1_06300	ATP-dependent DNA helicase RecG	+	+	+	cluster2054	27.0474	26.2864	21.934	18.2878	29.9097	32.1853
FV113G1_06310	prolyl-tRNA synthetase	+	+	+	cluster2041	79.3249	78.545	75.8302	64.7029	76.6678	124.238
FV113G1_06320	sodium-dependent tryptophan transporter	+	+	+	cluster1275	7.77768	4.29479	3.6214	8.32771	13.215	11.5973
FV113G1_06330	sodium:proton antiporter	+	-	+	cluster2849	5.80675	7.0542	2.47839	12.6651	6.63227	3.73501
FV113G1_06340	Acyl-CoA dehydrogenase	+	+	+	cluster465	45.7004	100.405	204.185	26.7219	40.4354	52.0673
FV113G1_06350	rubredoxin-oxygen oxidoreductase	+	+	+	cluster292	19.9308	79.156	165.881	18.0571	30.8033	39.9387
FV113G1_06360	hypothetical protein	+	+	+	cluster4	0	0	0	0	2.92331	15.091
FV113G1_06370	putative DNA-binding protein	+	+	+	cluster6	0	4.18027	0	0	0	0
FV113G1_06380	putative patatin-like phospholipase	+	-	+	cluster2785	1.66055	3.02593	2.12624	4.34619	9.31072	8.81182
FV113G1_06390	3-oxoacyl-ACP reductase	+	-	+	cluster2712	2.49753	1.51703	1.59896	1.6342	18.6715	8.4339
FV113G1_06400	hypothetical protein	+	-	+	cluster2668	1.43709	0.87291	0	0	1.34296	0.693274
FV113G1_06410	putative methyltransferase	+	-	+	cluster2734	2.73098	5.30828	4.89559	7.86261	15.3126	8.43177
FV113G1_06420	putative CDP-alcohol phosphatidyltransferase	+	-	+	cluster2791	3.06627	1.8625	5.88925	4.01269	18.6253	10.3545
FV113G1_06430	putative CDP-diglyceride synthase	+	-	+	cluster2878	0	0	0	0	4.04767	1.04476
FV113G1_06440	hypothetical protein	+	+	+	cluster1451	7.08181	8.2723	5.92896	11.4063	22.1447	20.4982
FV113G1_06450	putative ATPase	+	+	+	cluster821	8.34753	10.1408	10.6885	15.2937	28.0827	18.524
FV113G1_06460	hypothetical protein	+	+	+	cluster1000	8.35982	7.84762	13.137	8.95101	22.0163	17.5981
FV113G1_06470	hypothetical protein	+	+	+	cluster732	10.8811	12.2019	13.9326	10.9536	30.5052	16.959
FV113G1_06480	hypothetical protein	+	+	+	cluster176	8.28057	7.37694	7.0685	15.8934	29.921	21.8375
FV113G1_06490	hypothetical protein	+	+	+	cluster1146	3.19271	23.2716	4.08807	4.17816	20.8851	15.4021
FV113G1_06500	hypothetical protein	+	+	-	cluster2441	9.9901	12.1363	4.2639	13.0736	18.6715	6.42583
FV113G1_06510	hypothetical protein	+	+	+	cluster1700	3.36623	20.447	0	8.81047	25.1659	9.74351
FV113G1_06520	hypothetical protein	+	+	+	cluster298	4.99505	6.06813	3.19793	9.8052	2.33394	16.8678
FV113G1_06530	putative helicase	+	+	+	cluster489	2.10676	3.29059	1.54147	4.33246	12.3751	12.4863
FV113G1_06540	putative periplasmic transport protein	+	+	+	cluster962	12.8529	12.6399	9.40418	14.4171	27.4537	54.3274
FV113G1_06550	putative potassium transporter	+	+	+	cluster1830	7.06769	1.5611	2.46811	2.5225	9.00648	6.19919
FV113G1_06560	putative potassium transporter	+	+	+	cluster1189	7.53678	7.49119	6.14115	11.6563	26.8919	13.8823
FV113G1_06570	membrane protein	+	-	+	cluster2767	0	1.05979	0	0	13.0437	3.36677
FV113G1_06580	membrane protein	+	+	+	cluster1386	5.98854	8.31434	19.7176	29.1086	21.5857	20.6354
FV113G1_06590	putative potassium transporter	+	-	-	Singleton	5.33954	6.48662	0	13.9752	9.97959	5.15174
FV113G1_06600	putative ATPase	+	-	+	cluster2684	21.3016	13.9342	18.883	19.2991	52.0628	64.8192
FV113G1_06610	hypothetical protein	+	+	+	cluster77	1.54847	0.94056	0	2.02641	14.4704	5.22902
FV113G1_06620	transposase	+	+	+	cluster1857	0	3.35914	0	0	18.088	10.6715
FV113G1_06630	transposase	+	+	+	cluster2073	3.24853	9.20828	12.4786	5.66828	21.2502	20.8952
FV113G1_06640	hypothetical protein	+	+	+	cluster745	41.1826	32.0191	35.8576	47.4266	35.4063	31.7873
FV113G1_06650	type III pantothenate kinase	+	+	+	cluster843	4.80145	7.29116	9.22193	1.57086	7.85216	9.26514
FV113G1_06660	hypothetical protein	+	+	+	cluster2169	5.51616	0.957313	2.01803	8.25001	9.5733	9.884
FV113G1_06670	melibiose carrier protein	+	+	+	cluster1921	8.42703	5.97181	4.49595	9.19006	19.0314	9.48574
FV113G1_06680	competence protein ComE	+	+	+	cluster1276	6.16646	5.82648	0.877308	8.96641	7.6834	11.8992
FV113G1_06690	putative peptidase	+	+	+	cluster1241	10.1124	6.14243	6.47417	18.1963	16.5376	18.2939
FV113G1_06700	thymidylate synthase	+	+	+	cluster1993	8.02314	5.84804	8.21851	12.5994	16.4948	30.9638
FV113G1_06710	membrane protein	+	+	+	cluster1474	6.76186	0	0	8.84895	15.1655	22.1817
FV113G1_06720	putative ribonuclease HI	+	+	+	cluster2204	21.8094	26.4946	18.617	22.8328	10.8698	25.2508
FV113G1_06730	50S ribosomal protein L31	+	+	+	cluster1238	21.8094	31.7936	5.58511	28.541	36.6855	4.20846
FV113G1_06740	uracil phosphoribosyltransferase	+	+	+	cluster2234	99.7569	117.57	148.704	58.4541	90.44	150.837
FV113G1_06750	putative NUDIX hydrolase	+	+	+	cluster1841	16.069	12.4225	18.7049	22.9405	19.1119	39.4643
FV113G1_06760	ADP-heptose synthase	+	+	+	cluster1015	16.7906	20.3977	74.0532	19.5317	27.8948	32.4001
FV113G1_06770	tRNA threonylcarbamoyladenosine biosynthesis protein TsaE	+	+	+	cluster2182	51.9485	67.963	104.892	28.7619	41.0773	46.2659
FV113G1_06780	tRNA threonylcarbamoyladenosine biosynthesis protein TsaB	+	+	+	cluster858	30.8353	48.8603	96.1317	19.2991	20.0456	38.8053
FV113G1_06790	NADH dehydrogenase	+	+	+	cluster2088	18.4204	39.1609	35.3793	25.6126	44.1105	54.9838
FV113G1_06800	thioredoxin	+	+	+	cluster1647	61.9386	71.6617	67.9788	61.7572	63.3942	54.0687
FV113G1_06810	hypothetical protein	+	+	+	cluster183	48.9643	54.9541	80.1997	32.2014	49.4735	67.8657
FV113G1_06820	threonyl-tRNA synthetase	+	+	+	cluster160	94.6554	117.939	108.148	50.1838	73.4861	107.25
FV113G1_06830	dihydrouridine-tRNA ligase	+	+	+	cluster1724	30.8728	39.8493	27.1774	29.0389	34.2602	26.0636
FV113G1_06840	DNA mismatch repair protein MutS	+	+	+	cluster1508	26.5451	27.0881	14.5021	24.0853	32.083	15.7084
FV113G1_06850	putative LPS export ABC transporter periplasmic protein	+	+	+	cluster116	27.6512	24.3538	18.588	24.8778	24.225	13.3393
FV113G1_06860	putative LPS export ABC transporter ATP-binding protein	+	+	+	cluster1492	43.5106	43.53	18.0247	41.868	35.877	14.8166
FV113G1_06870	alanyl-tRNA synthetase	+	+	+	cluster470	58.581	76.373	36.5899	43.0057	47.0664	34.4638
FV113G1_06880	putative holliday junction DNA helicase	+	+	+	cluster1743	50.8782	99.4306	50.9841	43.423	59.9488	38.4173
FV113G1_06890	preprotein translocase subunit SecD	+	+	+	cluster2150	56.5134	73.2309	31.8392	40.4296	33.7995	42.8936
FV113G1_06900	preprotein translocase subunit SecF	+	+	+	cluster1248	15.7304	22.6929	16.3653	19.2991	13.7813	26.5601
FV113G1_06910	alanine racemase	+	+	+	cluster1640	33.939	36.0763	29.3333	13.3243	26.9586	13.9168
FV113G1_06920	methyltransferase	+	+	+	cluster1306	31.4409	18.1428	19.1226	18.5154	24.9743	15.9259
FV113G1_06930	putative colicin V production protein CvpA	+	+	+	cluster2058	22.618	16.9089	11.1389	15.938	13.0071	8.39328
FV113G1_06940	permease	+	+	+	cluster1961	25.8797	41.9191	18.7778	19.1916	18.5415	18.3109
FV113G1_06950	permease	+	+	+	cluster875	30.7134	33.1658	10.9241	13.3977	19.9317	17.286
FV113G1_06960	putative peptidase	+	+	+	cluster1865	29.603	44.2616	24.298	22.8468	22.6987	14.6471
FV113G1_06970	deoxyuridine 5'-triphosphate nucleotidohydrolase	+	+	+	cluster1766	46.3486	46.0682	37.766	24.8132	35.4377	16.2613
FV113G1_06980	rod shape-determining protein RodA	+	+	+	cluster169	21.8212	25.4894	10.7464	14.2782	26.6663	9.7171
FV113G1_06990	pseudouridine synthase	+	+	+	cluster1358	29.7987	21.9787	20.4404	18.1054	15.9125	16.4289
FV113G1_07000	putative purine permease	+	+	+	cluster686	16.3746	27.6762	11.8507	28.8822	21.2898	17.8594
FV113G1_07010	hypothetical protein	+	+	+	cluster1538	0	0.935881	0	2.01633	8.63905	2.22986
FV113G1_07020	putative cystathionine beta-lyase	+	+	+	cluster868	0.782054	1.90012	2.00274	1.02344	10.9624	7.54548
FV113G1_07030	putative amino acid permease	+	+	+	cluster1407	0	0	0	0	4.43295	1.96149
FV113G1_07040	alkyl hydroperoxide reductase	+	+	+	cluster403	3.34803	0	0	4.38142	7.82184	3.23028
FV113G1_07050	putative transposase	+	-	-	cluster3	0	0.763132	0.804347	0	0.587035	0.606087
FV113G1_07060	putative transcriptional regulator	+	+	+	cluster208	4.99505	8.09084	6.39586	15.2525	12.4477	22.4904
FV113G1_07070	triphosphoribosyl-dephospho-CoA synthase	+	+	+	cluster1564	10.9869	10.0104	18.4643	19.7698	21.8179	20.5384
FV113G1_07080	[citrate %28pro-3S%29-lyase] ligase	+	+	+	cluster557	8.97661	17.4481	17.241	12.922	24.3271	40.7062
FV113G1_07090	hypothetical protein	+	+	+	cluster1602	15.2308	26.7263	26.0028	31.0052	36.3737	44.0854
FV113G1_07100	acetyl-CoA carboxylase subunit beta	+	+	+	cluster1825	30.9693	41.3846	43.6197	29.7207	49.1994	63.7442
FV113G1_07110	acetyl-CoA carboxylase carboxyltransferase subunit alpha	+	+	+	cluster562	40.7747	47.1754	69.6126	38.1143	52.6197	51.5174
FV113G1_07120	6-phosphofructokinase	+	+	+	cluster1117	98.1016	157.734	125.613	147.261	142.906	144.761
FV113G1_07130	hypothetical protein	+	+	+	cluster1662	8.84838	21.4985	15.1064	34.7384	30.3189	28.4572
FV113G1_07140	recombinase RecR	+	+	+	cluster1422	7.82054	15.201	16.0219	22.5157	57.0046	24.1455
FV113G1_07150	GTP-binding protein	+	+	+	cluster206	6.1174	3.71579	18.6033	7.00487	30.0127	25.8223
FV113G1_07160	putative transcriptional regulator	+	-	+	cluster2962	5.53024	16.7957	10.6217	7.23717	20.672	8.0036
FV113G1_07170	phosphatidylethanolamine-binding protein	+	-	+	cluster2662	11.7818	10.2235	19.3961	22.0262	42.4675	43.8458
FV113G1_07180	hypothetical protein	+	+	+	cluster626	4.62229	5.61528	5.91855	12.098	12.9586	11.1493
FV113G1_07190	hypothetical protein	+	+	+	cluster1834	92.6973	48.6276	94.415	93.7386	74.813	123.992
FV113G1_07200	ABC transporter substrate-binding protein	+	+	+	cluster141	1.03576	0	2.65246	1.35546	11.615	88.9407
FV113G1_07210	ABC transporter substrate-binding protein	+	+	+	cluster1079	0	0	0	5.28054	13.1978	95.3827
FV113G1_07220	ABC transporter	+	+	+	cluster1465	1.09432	0	0	4.29627	26.5887	111.918
FV113G1_07230	ABC transporter	+	+	+	cluster894	2.34616	0	0	4.60547	5.48121	80.3593
FV113G1_07240	hypothetical protein	+	+	+	cluster685	15.4296	13.3888	7.05593	18.7497	11.3291	41.4706
FV113G1_07250	iron transporter FeoA	+	+	+	cluster2183	8.37009	0	5.35869	32.8607	50.842	8.0757
FV113G1_07260	iron transporter FeoA	+	+	+	cluster740	4.02199	4.88603	5.14991	189.482	131.549	124.177
FV113G1_07270	iron transporter FeoB	+	+	+	cluster1214	13.5385	6.68157	10.8345	389.226	366.109	421.669
FV113G1_07280	hypothetical protein	+	+	+	cluster1391	0	0	0	14.7375	5.26197	0
FV113G1_07290	putative transposase	+	-	-	cluster2	0	0	0	0	0.974438	0
FV113G1_07300	hypothetical protein	+	+	-	cluster1	0	0	0	0	0	0
FV113G1_07310	hypothetical protein	+	+	+	cluster326	12.066	14.6581	5.14991	0	5.63782	5.8208
FV113G1_07320	sodium:proton antiporter	+	+	+	cluster2101	58.7349	63.2446	47.8586	15.7221	29.315	18.0311
FV113G1_07330	putative transposase	+	-	-	cluster3	0.628181	0	0.804347	0.822073	1.17407	0
FV113G1_07340	glutamate racemase	+	+	+	cluster1769	1.17308	12.8258	16.5226	9.21095	6.57746	16.9773
FV113G1_07350	sodium:glutamate symporter	+	+	+	cluster1127	7.60917	12.017	33.1265	55.7636	41.2424	42.581
FV113G1_07360	lipid kinase	+	+	+	cluster2181	8.45579	2.56808	4.06017	1.38321	6.91419	8.15839
FV113G1_07370	hypothetical protein	+	-	+	cluster2687	1.65611	0	6.36165	2.16728	3.09527	1.59787
FV113G1_07380	phosphotransferase	+	+	+	cluster2002	6.29458	7.64683	12.8957	4.94246	10.5881	1.21464
FV113G1_07390	putative transposase	+	-	-	cluster3	0	0	0	0	0	0
FV113G1_07400	putative lipopolysaccharide core heptosyltransferase	+	+	+	cluster44	1.63426	3.9707	4.18515	3.20804	6.87249	7.88393
FV113G1_07410	putative lipopolysaccharide core heptosyltransferase	+	+	+	cluster64	13.7641	6.2704	7.71056	18.0125	22.5095	18.2601
FV113G1_07420	glycosyltransferase	+	+	+	cluster75	0	0	1.00137	3.07032	8.03911	3.77274
FV113G1_07430	lipopolysaccharide core biosynthesis protein	+	+	+	cluster62	8.67141	12.0392	3.17234	19.4535	13.8916	21.5137
FV113G1_07440	putative ADP-heptose:LPS heptosyltransferase	+	+	+	cluster65	4.24237	2.0615	1.08642	6.66217	1.5858	4.09316
FV113G1_07450	hypothetical protein	+	-	-	Singleton	0	0	0	0	0	0
FV113G1_07460	putative O-antigen ligase	+	-	-	Singleton	1.49972	1.82191	0	0	2.80298	0
FV113G1_07470	putative lipopolysaccharide cholinephosphotransferase	+	-	-	Singleton	1.21926	2.96239	6.24477	0	2.2788	1.17638
FV113G1_07480	dTDP-4-dehydrorhamnose 3 5-epimerase	+	+	+	cluster2146	6.50616	1.58077	2.49922	4.25716	13.376	10.6715
FV113G1_07490	dTDP-glucose 4 6-dehydratase	+	+	+	cluster17	9.60289	12.638	15.3699	9.42516	23.9304	23.1629
FV113G1_07500	putative lipopolysaccharide core heptosyltransferase	+	+	+	cluster44	4.90279	1.98535	1.04629	6.41607	10.6905	3.94196
FV113G1_07510	putative lipopolysaccharide core heptosyltransferase	+	+	+	cluster64	6.88207	5.22533	4.40603	11.2578	24.1173	17.4301
FV113G1_07520	putative ADP-heptose:LPS heptosyltransferase	+	+	+	cluster65	5.93932	12.369	3.25926	11.1036	30.1302	9.00496
FV113G1_07530	glycosyltransferase	+	+	+	cluster75	14.859	15.201	12.0165	29.6797	32.8873	13.5819
FV113G1_07540	lipopolysaccharide core biosynthesis protein	+	+	+	cluster62	13.6265	12.0392	14.2756	19.4535	23.1527	15.5376
FV113G1_07550	glycosyltransferase	+	-	-	Singleton	8.69037	7.67804	11.1275	17.576	19.9337	6.86023
FV113G1_07560	glycosyltransferase	+	+	-	cluster2498	10.0224	12.1755	5.13324	18.3623	19.6685	8.70294
FV113G1_07570	putative O-antigen ligase	+	-	-	Singleton	17.3595	12.6533	14.2258	16.3567	24.6581	11.3893
FV113G1_07580	polysaccharide biosynthesis protein	+	-	+	cluster2745	45.5937	42.8477	43.5096	65.2954	72.754	58.9302
FV113G1_07590	glycosyltransferase	+	+	+	cluster684	39.5643	36.4622	40.1784	67.8445	65.0212	44.7543
FV113G1_07600	NAD dependent epimerase	+	+	-	cluster2364	35.9569	33.8179	38.6147	39.4656	57.4481	52.5979
FV113G1_07610	glycosyltransferase WbuB	+	+	+	cluster1844	53.2889	55.3547	46.4776	89.9503	72.1716	69.298
FV113G1_07620	UDP-glucose 4-epimerase	+	+	+	cluster322	77.8761	91.3058	71.8879	127.984	128.626	129.306
FV113G1_07630	capsular polysaccharide biosynthesis protein	+	+	+	cluster212	77.2135	84.6249	49.4336	97.7509	74.5089	76.1173
FV113G1_07640	UDP-N-acetylglucosamine 2-epimerase	+	+	+	cluster1605	81.759	89.2905	60.2746	105.914	108.046	87.6483
FV113G1_07650	putative glycosyltransferase	+	-	-	Singleton	43.3413	44.9937	32.2885	39.1876	36.8204	32.6932
FV113G1_07660	putative membrane protein	+	-	-	Singleton	32.756	29.8447	15.2517	51.6345	32.6976	29.4491
FV113G1_07670	putative glycosyltransferase	+	-	-	Singleton	46.1032	42.6144	19.2497	39.3477	47.7664	39.6467
FV113G1_07680	putative O-antigen transporter	+	+	-	cluster2355	21.3359	28.2757	12.4178	33.844	27.7928	28.0711
FV113G1_07690	dTDP-4-amino-4 6-dideoxy-D-glucose transaminase	+	-	-	Singleton	55.4798	63.3746	37.1096	65.0185	54.9411	53.5285
FV113G1_07700	putative formyltransferase	+	-	-	Singleton	12.7446	20.1272	4.89559	15.0104	32.1565	23.363
FV113G1_07710	glucose-1-phosphate thymidylyltransferase	+	+	-	cluster2525	91.8401	73.9475	57.4304	113.199	113.767	93.7617
FV113G1_07720	dTDP-glucose 4 6-dehydratase	+	+	+	cluster17	145.644	91.3826	88.1207	145.566	136.852	149.787
FV113G1_07730	arylsulfotransferase	+	-	-	Singleton	49.128	46.8391	35.8322	72.4299	65.6689	69.6002
FV113G1_07740	putative transposase	+	-	-	Singleton	1.71575	2.08434	0	1.12266	12.0253	1.65541
FV113G1_07750	glycogen synthase	+	+	+	cluster179	12.7917	24.5363	37.0682	17.6209	29.57	33.7775
FV113G1_07760	glycogen biosynthesis protein	+	+	+	cluster1608	23.0285	39.5518	46.7717	31.1755	34.1353	29.1139
FV113G1_07770	glucose-1-phosphate adenylyltransferase	+	+	+	cluster1641	7.29644	29.5464	45.6751	19.097	30.3045	26.5948
FV113G1_07780	glycogen branching protein	+	+	+	cluster1664	10.4338	23.0459	21.8615	16.7574	16.3983	17.8457
FV113G1_07790	glycogen phosphorylase	+	+	+	cluster886	8.19088	26.0609	25.4707	12.7608	17.4957	9.40809
FV113G1_07800	4-alpha-glucanotransferase	+	+	+	cluster1360	3.06627	5.95998	18.0604	8.02538	13.181	10.0586
FV113G1_07810	putative transcriptional regulator	+	+	+	cluster592	1.18204	2.87194	9.08114	7.73439	7.73228	4.56185
FV113G1_07820	flavocytochrome c	+	+	+	cluster1175	12.6405	16.6358	6.74393	35.8412	40.3596	29.4736
FV113G1_07830	putative nitroreductase	+	+	+	cluster921	1.54847	22.5734	25.7753	16.2113	14.4704	8.96403
FV113G1_07840	cytochrome C biogenesis protein	+	+	+	cluster899	3.74931	1.82191	0	15.701	25.2269	28.2161
FV113G1_07850	dGTP triphosphohydrolase	+	+	+	cluster1277	1.28503	1.5611	2.46811	3.36333	5.40389	6.19919
FV113G1_07860	chromosome segregation protein SMC	+	+	+	cluster1106	18.7453	17.3198	16.2268	20.385	27.8799	24.4543
FV113G1_07870	hypothetical protein	+	-	-	Singleton	0	2.74616	2.89448	2.95826	4.22494	4.36206
FV113G1_07880	putative transcriptional repressor	+	-	+	cluster2777	2.27716	5.53271	5.83152	2.98001	12.768	17.5765
FV113G1_07890	hypothetical protein	+	-	-	Singleton	0	2.3514	0	5.06602	1.8088	1.86751
FV113G1_07900	hypothetical protein	+	-	-	Singleton	0	0	0	2.3159	8.2688	5.1223
FV113G1_07910	hypothetical protein	+	-	-	Singleton	0	0	0	1.94847	4.17416	4.30963
FV113G1_07920	phage-related minor tail protein	+	-	-	Singleton	0.340322	1.2403	1.30728	3.56292	14.6294	7.55211
FV113G1_07930	hypothetical protein	+	-	-	Singleton	0	0	0	0	10.5623	2.18103
FV113G1_07940	hypothetical protein	+	-	-	Singleton	1.72691	2.0979	3.68534	2.25994	11.8345	6.6647
FV113G1_07950	hypothetical protein	+	-	-	Singleton	0	1.1757	6.19599	1.26651	2.7132	6.53627
FV113G1_07960	hypothetical protein	+	+	-	cluster99	0.470658	1.71531	4.82119	1.84779	6.59745	5.44926
FV113G1_07970	putative lysozyme	+	+	-	cluster2395	0	0	5.32273	0	7.76935	4.01075
FV113G1_07980	hypothetical protein	+	+	+	cluster682	0	4.67359	0	0	5.3927	1.85591
FV113G1_07990	putative peptidase	+	+	+	cluster366	49.6634	30.7354	31.1955	38.6275	63.9237	99.4496
FV113G1_08000	putative transposase	+	-	-	cluster2	0	0	0	1.36459	0	1.00606
FV113G1_08010	hypothetical protein	+	+	-	cluster1	0	0	0	0	0	0
FV113G1_08020	phosphate transporter	+	+	+	cluster1824	3.99973	5.55312	6.58466	1.4955	7.47549	11.0259
FV113G1_08030	membrane protein	+	+	+	cluster547	8.14982	1.41438	7.45382	4.57085	13.056	10.1098
FV113G1_08040	putative transcriptional regulator	+	+	+	cluster681	4.84978	7.57498	4.43561	8.16004	17.481	14.7061
FV113G1_08050	citrate transporter	+	+	+	cluster948	0	0	0	0.949138	10.1666	4.89838
FV113G1_08060	hypothetical protein	+	+	+	cluster1868	0	0	0	1.79726	19.8928	5.30024
FV113G1_08070	hypothetical protein	+	+	+	cluster550	0	0	3.96543	0	17.3645	8.96403
FV113G1_08080	RNA polymerase sigma-54 factor	+	+	+	cluster491	1.49972	2.73286	1.92031	5.88787	7.00746	2.89396
FV113G1_08090	CDP-diacylglycerol--serine O-phosphatidyltransferase	+	+	+	cluster340	16.2386	19.7271	13.3666	19.7328	43.357	53.717
FV113G1_08100	hypothetical protein	+	+	+	cluster1096	6.02516	4.39172	3.08594	9.46183	7.88271	5.81325
FV113G1_08110	hypothetical protein	+	+	+	cluster932	15.7287	20.4255	18.0563	16.3248	13.6848	32.9675
FV113G1_08120	ATP-dependent DNA helicase PcrA	+	+	+	cluster1075	22.6085	22.8015	26.7639	26.2373	33.4852	23.048
FV113G1_08130	UDP-3-O-[3-hydroxymyristoyl] N-acetylglucosamine deacetylase	+	+	+	cluster2003	37.1632	53.3554	33.1654	54.5288	44.2005	70.6257
FV113G1_08140	3-hydroxyacyl-ACP dehydratase	+	+	+	cluster516	37.0759	42.3914	30.7181	34.2492	63.1806	54.71
FV113G1_08150	UDP-N-acetylglucosamine acyltransferase	+	+	+	cluster2056	34.8105	37.914	36.8877	36.1298	48.2347	47.4839
FV113G1_08160	hypothetical protein	+	+	+	cluster1787	15.0224	16.8459	11.8371	24.1959	29.1568	14.4941
FV113G1_08170	lipid-A-disaccharide synthase	+	+	+	cluster595	8.65065	17.8654	4.43065	12.4528	11.3176	10.0157
FV113G1_08180	putative ABC transporter	+	+	+	cluster1569	17.7265	18.3678	8.01097	21.1511	16.5654	9.05457
FV113G1_08190	ribonuclease PH	+	+	+	cluster291	31.5766	22.1308	15.5507	38.1442	35.1829	21.0918
FV113G1_08200	hypothetical protein	+	+	+	cluster1097	17.2925	22.9172	14.0904	20.5727	27.9125	15.1676
FV113G1_08210	ATP-dependent protease	+	+	+	cluster827	33.1562	23.1391	24.3888	14.7711	36.2584	19.0579
FV113G1_08220	putative efflux transporter	+	-	+	cluster2756	0.674713	0	0.863928	1.76593	10.0883	9.11375
FV113G1_08230	ABC transporter permease	+	+	+	cluster811	8.53485	5.92479	1.56119	6.38239	4.55761	8.23467
FV113G1_08240	ABC transporter ATP-binding protein	+	+	+	cluster729	10.3231	12.5408	13.2181	6.7547	10.8528	1.245
FV113G1_08250	ABC transporter substrate-binding protein	+	+	+	cluster1728	29.5885	45.5303	41.6749	21.942	20.277	36.1606
FV113G1_08260	hypothetical protein	+	+	+	cluster1541	0	0	4.83589	9.88492	0	3.64391
FV113G1_08270	putative diguanylate cyclase	+	-	-	Singleton	3.35166	4.07169	4.29159	1.75447	10.0228	6.46755
FV113G1_08280	exonuclease RecJ	+	+	+	cluster601	7.91318	9.1762	5.98729	4.70711	11.0923	10.4112
FV113G1_08290	hypothetical protein	+	+	+	cluster900	5.02749	4.88603	5.14991	7.23717	6.57746	3.39546
FV113G1_08300	DNA mismatch repair protein MutL	+	+	+	cluster1642	21.3917	12.403	8.71523	25.4494	24.0795	15.0104
FV113G1_08310	50S rRNA methyltransferase	+	+	+	cluster1402	27.793	33.7637	15.2517	38.9694	29.6829	21.0693
FV113G1_08320	hypothetical protein	+	+	+	cluster1104	41.4768	36.9506	35.4056	39.8045	46.512	21.3429
FV113G1_08330	hypothetical protein	+	+	+	cluster632	5.03566	6.11746	12.8957	9.88492	4.70582	0
FV113G1_08340	hypothetical protein	+	+	+	cluster1691	22.3558	27.9572	27.7833	40.4421	47.313	42.5046
FV113G1_08350	lysyl-tRNA synthetase	+	+	+	cluster633	75.856	67.0197	106.762	76.298	110.139	355.053
FV113G1_08360	hypothetical protein	+	+	+	cluster2045	63.4617	21.5866	13.0014	16.6099	30.8386	73.4756
FV113G1_08370	membrane protein	+	+	+	cluster125	42.9012	14.6581	8.58318	10.5268	28.8155	73.7301
FV113G1_08380	putative transcriptional regulator	+	+	-	cluster2431	2.24415	2.72626	5.747	0	8.38864	32.4784
FV113G1_08390	putative butanol dehydrogenase	+	+	+	cluster2139	14.3672	11.6358	36.7927	13.579	25.3605	50.827
FV113G1_08400	putative class I glutamine amidotransferase	+	+	+	cluster695	22.1209	20.6716	23.9669	15.5878	25.4425	26.2682
FV113G1_08410	hypothetical protein	+	+	+	cluster1542	24.9178	17.2977	41.0217	13.9752	33.2653	34.3449
FV113G1_08420	membrane protein	+	+	+	cluster798	0	1.87176	3.9457	0	10.0789	5.94629
FV113G1_08430	hypothetical protein	+	+	+	cluster1098	3.36623	0	17.241	8.81047	3.14574	0
FV113G1_08440	aldose 1-epimerase	+	+	+	cluster2047	2.64695	3.21559	7.90827	5.77324	8.24525	5.95899
FV113G1_08450	putative periplasmic transport protein	+	+	+	cluster1943	10.9518	11.8263	31.1625	23.0907	36.9578	45.2017
FV113G1_08460	putative peptidase	+	+	+	cluster1549	5.20493	11.5923	15.5507	20.4344	29.184	29.2942
FV113G1_08470	hypothetical protein	+	+	+	cluster828	0	0	0	2.59796	11.1311	1.91539
FV113G1_08480	hypothetical protein	+	+	+	cluster817	0	0	0	1.96739	2.80979	5.80196
FV113G1_08490	hypothetical protein	+	+	+	cluster746	0	1.98013	0.69569	2.13306	13.7088	11.5327
FV113G1_08500	PTS system mannose-specific EIIAB component	+	-	-	Singleton	0	0	0	0	1.96876	4.06532
FV113G1_08510	putative phosphotransferase enzyme IIB component	+	+	-	cluster2426	0	2.32237	0	5.00348	12.5053	7.3778
FV113G1_08520	N-acetylgalactosamine permease IIC component	+	+	-	cluster2574	0	1.41438	0	1.52362	7.616	11.2331
FV113G1_08530	mannose permease IID component	+	+	-	cluster2425	0	0	0	0	7.31356	7.55093
FV113G1_08540	putative glutamine--fructose-6-phosphate aminotransferase	+	-	-	Singleton	1.6517	2.00653	3.17234	2.1615	4.63053	10.3584
FV113G1_08550	putative transcriptional repressor	+	-	-	Singleton	1.31226	4.78251	1.68027	1.7173	11.0368	6.33053
FV113G1_08560	putative transcriptional regulator	+	-	+	cluster2655	0	0	4.38978	1.4955	3.20378	4.41035
FV113G1_08570	hypothetical protein	+	-	+	cluster2660	0.534415	1.62305	1.71071	0.349682	5.99292	4.64057
FV113G1_08580	hypothetical protein	+	+	+	cluster31	0	0	0	2.38401	18.7264	12.3036
FV113G1_08590	hypothetical protein	+	-	-	Singleton	0	0	0	0	0	5.06442
FV113G1_08600	hypothetical protein	+	+	+	cluster15	1.15128	1.3986	0	0	13.9863	12.2186
FV113G1_08610	hypothetical protein	+	+	+	cluster10	2.92163	0	0	0	0	2.81888
FV113G1_08620	hypothetical protein	+	+	+	cluster11	0	0	0	0	0	0
FV113G1_08630	autotransporter	+	+	+	cluster5	0.484653	0	0.310284	0	13.5872	8.41693
FV113G1_08640	putative DNA-binding protein	+	+	+	cluster4	0	0	0	8.27106	5.90629	3.04899
FV113G1_08650	putative DNA-binding protein	+	+	+	cluster6	0	0	0	0	3.18031	0
FV113G1_08660	aminotransferase	+	+	+	cluster1563	120.974	35.271	0	56.9928	15.827	9.33753
FV113G1_08670	2 3 4 5-tetrahydropyridine-2 6-carboxylate N-succinyltransferase	+	+	+	cluster1483	176.591	49.6295	0	136.244	32.0196	13.9864
FV113G1_08680	4-hydroxy-tetrahydrodipicolinate reductase	+	+	+	cluster572	100.195	45.8424	3.33229	64.7089	18.24	3.7664
FV113G1_08690	putative 4-hydroxy-tetrahydrodipicolinate synthase	+	+	+	cluster535	94.1635	43.2149	4.01902	61.6138	15.6437	10.0946
FV113G1_08700	aspartate kinase	+	-	+	cluster2831	114.016	41.1787	0.986426	75.6123	25.9171	9.66272
FV113G1_08710	hypothetical protein	+	+	-	cluster2379	304.574	118.153	49.1582	107.182	133.941	116.063
FV113G1_08720	hypothetical protein	+	+	+	cluster1290	1.24375	0	0	0	1.16228	3.60001
FV113G1_08730	putative peptidase	+	+	+	cluster1418	1.75962	0	0	4.60547	11.5106	8.48866
FV113G1_08740	PTS sugar transporter subunit IIB	+	+	+	cluster1192	2.92163	7.09857	0	3.82341	13.6513	5.63775
FV113G1_08750	PTS sugar transporter subunit IIC	+	+	+	cluster1507	0.869925	1.05681	3.34166	6.83059	16.2589	9.23261
FV113G1_08760	PTS sugar transporter subunit IIA	+	+	+	cluster1712	0	2.55935	0	2.75702	1.96876	8.13064
FV113G1_08770	putative transcriptional regulator	+	+	+	cluster2197	0.450791	1.09527	1.73163	1.76979	10.1103	3.04455
FV113G1_08780	putative ABC transporter ATP-binding protein	+	+	+	cluster834	1.24876	2.27555	0.799482	2.4513	16.3376	10.8436
FV113G1_08790	mannose-6-phosphate isomerase	+	+	+	cluster178	3.83521	19.8013	22.0984	5.01897	20.608	12.9511
FV113G1_08800	hypothetical protein	+	+	+	cluster504	30.7497	5.33651	8.43709	28.7434	36.9457	31.7873
FV113G1_08810	membrane protein	+	+	+	cluster1337	19.0064	12.2239	21.4735	23.4098	39.7022	84.1389
FV113G1_08820	putative transposase	+	-	-	cluster2	0	0	0	0	0	2.01213
FV113G1_08830	hypothetical protein	+	+	-	cluster1	0	0	0	0	0	0
FV113G1_08840	putative transposase	+	-	-	cluster2	1.04274	0	0	0	2.92331	0
FV113G1_08850	hypothetical protein	+	+	-	cluster1	0	0	0	0	0	0
FV113G1_08860	sensor histidine kinase	+	+	-	cluster2332	4.98357	0	2.73478	2.79505	17.298	15.1118
FV113G1_08870	sensory transduction protein	+	+	-	cluster2544	5.67204	2.75622	4.35762	2.9691	19.0819	33.9298
FV113G1_08880	sodium:proton antiporter	+	+	-	cluster2556	4.24237	11.0438	17.8483	3.17246	13.0262	22.8048
FV113G1_08890	hypothetical protein	+	+	-	cluster2603	2.21209	2.68731	0	2.89487	4.1344	21.3429
FV113G1_08900	putative phospholipase	+	+	+	cluster750	6.41851	10.2341	7.1912	11.5495	13.8706	22.4488
FV113G1_08910	polynucleotide phosphorylase	+	+	+	cluster615	112.817	135.441	101.968	92.6358	72.352	105.007
FV113G1_08920	ribosomal protein S12 methylthiotransferase	+	+	+	cluster2168	34.719	45.5518	36.4535	48.1613	41.5294	46.897
FV113G1_08930	CDP-diacylglycerol--glycerol-3-phosphate 3-phosphatidyltransferase	+	+	+	cluster1130	26.0977	31.7043	17.8222	59.1985	22.7624	16.7866
FV113G1_08940	hypothetical protein	+	+	+	cluster1351	7.20217	4.3747	0	0	6.73042	6.94886
FV113G1_08950	16S rRNA methyltransferase H	+	+	+	cluster779	15.7805	11.9817	17.6803	15.4885	26.7288	24.7415
FV113G1_08960	hypothetical protein	+	+	+	cluster1530	3.55969	21.6221	0	13.9752	9.97959	6.86899
FV113G1_08970	23S rRNA methyltransferase	+	+	+	cluster810	10.2774	9.98825	13.1596	13.4496	17.9279	19.8319
FV113G1_08980	putative transcriptional activator	+	-	+	cluster2770	1.5107	3.67048	7.73743	0	2.82349	1.45757
FV113G1_08990	hypothetical protein	+	-	-	Singleton	0	1.21755	0	1.31159	7.49277	4.83497
FV113G1_09000	putative bacterial signaling protein	+	-	+	cluster2892	0.997402	0	3.19278	2.61051	7.45657	5.29277
FV113G1_09010	argininosuccinate synthase	+	+	+	cluster813	0.774233	0	0.991358	1.0132	5.78816	9.71103
FV113G1_09020	amino acid ABC transporter substrate-binding protein	+	+	+	cluster1009	0	1.53561	0	1.65421	4.72503	14.6351
FV113G1_09030	hypothetical protein	+	+	+	cluster1435	12.6405	11.5171	4.04636	12.4066	12.797	24.3919
FV113G1_09040	hypothetical protein	+	-	+	cluster2882	0	0	0	1.56479	1.11741	1.15367
FV113G1_09050	putative transposase	+	-	-	cluster3	0	0	0.804347	0	0	0.606087
FV113G1_09060	putative acetyltransferase	+	-	+	cluster2888	1.82172	2.21308	2.33261	4.76802	18.7264	8.78826
FV113G1_09070	biotin biosynthesis protein	+	+	+	cluster1369	0	0	0	0	0	0
FV113G1_09080	hypothetical protein	+	-	+	cluster2869	1.56411	1.90012	2.00274	0	4.38497	6.03638
FV113G1_09090	8-amino-7-oxononanoate synthase	+	+	+	cluster1400	0.830277	2.01729	4.25247	4.34619	9.31072	5.60752
FV113G1_09100	hypothetical protein	+	+	+	cluster71	14.6477	7.62616	5.35869	13.692	7.82184	2.01893
FV113G1_09110	hypothetical protein	+	+	+	cluster71	7.11938	3.45953	10.0275	4.65841	10.6449	9.61658
FV113G1_09120	tRNA pseudouridine synthase B	+	+	+	cluster564	36.6884	34.083	19.3436	25.4184	23.193	10.4112
FV113G1_09130	GTP-binding protein	+	+	+	cluster2207	44.972	44.079	30.1006	30.0952	25.3113	30.5704
FV113G1_09140	hypothetical protein	+	+	+	cluster281	30.5331	25.1699	22.3405	12.8434	17.3237	32.6156
FV113G1_09150	hypothetical protein	+	-	-	Singleton	1.58007	1.91951	2.02318	6.20329	7.38286	1.52449
FV113G1_09160	hypothetical protein	+	-	-	Singleton	0	0	0	0	4.7444	0
FV113G1_09170	putative methyltransferase	+	-	-	Singleton	1.55625	1.89057	1.99268	4.07318	4.36294	4.50454
FV113G1_09180	hypothetical protein	+	+	+	cluster1870	7.94085	9.64677	30.5033	10.3918	17.315	28.0924
FV113G1_09190	hypothetical protein	+	+	+	cluster881	9.10862	0	0	0	8.512	4.39413
FV113G1_09200	hypothetical protein	+	+	+	cluster162	65.8624	64.6901	69.9782	56.8495	65.477	186.582
FV113G1_09210	ferredoxin	+	+	+	cluster674	5.63079	5.47235	4.32592	5.89501	9.47154	9.77894
FV113G1_09220	hypothetical protein	+	+	+	cluster2179	0	0	10.914	0	2.65512	10.9652
FV113G1_09230	UDP-glucose 4-epimerase	+	+	+	cluster608	22.7995	31.1597	37.7081	16.1615	30.1837	31.1633
FV113G1_09240	hypothetical protein	+	+	+	cluster825	1.42716	8.66876	7.30955	1.86766	5.33471	12.3927
FV113G1_09250	hypothetical protein	+	+	+	cluster785	128.832	231.754	171.307	0	4.63053	4.78081
FV113G1_09260	hypothetical protein	+	+	+	cluster1414	30.9693	50.43	26.155	4.31151	2.46305	5.08597
FV113G1_09270	recombinase A	+	+	+	cluster1516	4.14028	7.04163	15.9041	45.5129	38.6909	29.5605
FV113G1_09280	N-acetylglucosamine-6-phosphate deacetylase	+	+	+	cluster435	41.3465	42.3498	45.6751	55.1692	37.123	84.4777
FV113G1_09290	magnesium-translocating P-type ATPase	+	+	+	cluster2099	4.05712	0.410725	0.432907	2.21224	6.6349	10.1123
FV113G1_09300	hypothetical protein	+	+	-	cluster2517	0	0	0	0	3.25178	0
FV113G1_09310	hypothetical protein	+	+	-	cluster2499	0	0	0	0	9.46662	4.1888
FV113G1_09320	hypothetical protein	+	+	-	cluster2627	1.47473	0	0	1.92991	1.37813	9.96003
FV113G1_09330	hypothetical protein	+	+	-	cluster2404	0	0	0	0	0	0
FV113G1_09340	hypothetical protein	+	+	+	cluster1222	0	0	6.32782	0	6.15762	3.17873
FV113G1_09350	hypothetical protein	+	+	+	cluster1565	0	0	0	0	6.22383	0
FV113G1_09360	hypothetical protein	+	+	-	cluster2592	0	0	0.572212	0	1.67047	0.86234
FV113G1_09370	hypothetical protein	+	+	+	cluster2066	12.5382	10.6622	9.63263	4.92245	12.8886	13.3069
FV113G1_09380	hypothetical protein	+	+	+	cluster2187	36.6001	6.84044	14.4197	22.1063	42.0957	24.4473
FV113G1_09390	putative peptidase	+	+	+	cluster694	10.424	8.5784	8.61114	5.28054	9.42697	14.9238
FV113G1_09400	hypothetical protein	+	+	+	cluster2061	17.366	14.0644	12.971	30.3014	24.3427	25.1328
FV113G1_09410	putative peptidase	+	+	+	cluster624	24.0538	27.395	28.8745	22.625	34.4199	32.636
FV113G1_09420	tRNA 2-selenouridine synthase	+	+	+	cluster1888	4.50135	6.56205	14.9856	9.42516	6.73042	12.1605
FV113G1_09430	ribonucleotide-diphosphate reductase	+	+	+	cluster1425	29.1235	44.8479	126.579	29.5238	33.7323	22.1627
FV113G1_09440	ATP-dependent DNA helicase RecQ	+	-	+	cluster2829	8.2391	11.7754	10.5497	10.1479	18.5692	18.7043
FV113G1_09450	hypothetical protein	+	+	+	cluster1220	15.8768	22.0761	30.6164	30.0394	29.495	45.0324
FV113G1_09460	penicillin-binding protein	+	+	+	cluster453	13.4649	20.323	9.40418	15.4851	22.4968	20.8649
FV113G1_09470	lipoprotein-releasing system transmembrane protein LolE	+	+	+	cluster790	11.1745	12.6054	6.13211	9.40087	11.9344	26.1836
FV113G1_09480	Lipoprotein-releasing system ATP-binding protein LolD	+	+	+	cluster1110	16.1579	27.8079	17.241	15.8589	23.9076	27.2818
FV113G1_09490	ribosomal subunit interface protein	+	+	+	cluster1152	254.15	161.531	310.338	59.4707	84.935	128.29
FV113G1_09500	gamma-glutamyl kinase	+	+	+	cluster1740	8.089	8.42293	2.95928	28.7327	34.5562	144.941
FV113G1_09510	gamma-glutamyl phosphate reductase	+	+	+	cluster1176	8.95498	12.6919	13.3774	41.0165	66.9474	200.881
FV113G1_09520	polyprenyl glycosylphosphotransferase	+	+	+	cluster29	0	0	0	0.892691	7.64955	6.58152
FV113G1_09530	putative glycosyltransferase	+	-	-	cluster90	0	0	1.57358	1.60826	1.14844	3.55715
FV113G1_09540	hypothetical protein	+	-	+	cluster2918	0	0	0	0	4.70582	4.04879
FV113G1_09550	dehydrogenase	+	+	+	cluster1171	0	0	0	2.35629	10.0956	7.81747
FV113G1_09560	hypothetical protein	+	-	+	cluster2691	1.42716	0	0	0	5.33471	1.37696
FV113G1_09570	D-glycero-D-manno-heptose 1-phosphate guanosyltransferase	+	+	-	cluster2526	0	1.67957	0	1.80929	3.876	2.66787
FV113G1_09580	hypothetical protein	+	-	-	Singleton	0	0	0	0	1.53532	1.58515
FV113G1_09590	hypothetical protein	+	-	-	Singleton	2.92163	0	1.87049	0	4.0954	4.22831
FV113G1_09600	hypothetical protein	+	-	-	Singleton	0	0	1.90646	0	2.78277	2.87309
FV113G1_09610	hypothetical protein	+	-	-	cluster2297	0	1.54825	0	0	0	3.6889
FV113G1_09620	hypothetical protein	+	-	-	Singleton	0	0	0	3.71818	21.241	8.22388
FV113G1_09630	hypothetical protein	+	-	-	cluster2297	0	1.5419	4.87553	1.66099	7.11659	2.44919
FV113G1_09640	putative glycosyltransferase	+	-	+	cluster2717	0	2.43511	5.13324	0	1.87319	3.86797
FV113G1_09650	lipopolysaccharide biosynthesis protein	+	+	-	cluster2354	0	0	2.32577	0	0	0.876249
FV113G1_09660	hypothetical protein	+	-	-	Singleton	0.947074	1.15053	1.21267	0	4.4252	0
FV113G1_09670	glucose-1-phosphate thymidylyltransferase	+	+	+	cluster66	2.15065	11.757	2.75377	5.62891	21.1027	11.4125
FV113G1_09680	dTDP-4-dehydrorhamnose 3 5-epimerase	+	+	+	cluster35	1.55625	3.78115	1.99268	4.07318	11.6345	6.00605
FV113G1_09690	putative O-antigen transporter	+	+	+	cluster1143	0	0	1.62518	0	1.1861	1.22459
FV113G1_09700	hypothetical protein	+	+	+	cluster40	0	0	0	0	5.56554	5.74617
FV113G1_09710	hypothetical protein	+	+	+	cluster46	0	0	4.21854	0	0	0
FV113G1_09720	putative peptidoglycan O-acetyltransferase	+	-	+	cluster2840	1.26664	2.30812	2.43278	1.65759	8.28571	5.4994
FV113G1_09730	hypothetical protein	+	-	-	Singleton	0	0	2.77303	0	2.02383	1.04476
FV113G1_09740	adenosylcobinamide kinase	+	+	+	cluster726	24.7096	40.0238	18.9834	10.7788	27.7093	14.3043
FV113G1_09750	cobalamin synthase	+	+	+	cluster236	19.3558	10.2874	18.588	14.2482	24.871	24.511
FV113G1_09760	alpha-ribazole-5'-phosphate phosphatase	+	+	+	cluster1125	28.7344	19.393	24.5284	31.3362	22.3769	35.4249
FV113G1_09770	nicotinate-nucleotide--dimethylbenzimidazole phosphoribosyltransferase	+	+	+	cluster1344	26.3943	21.3764	33.7963	25.3301	31.2429	33.1058
FV113G1_09780	hypothetical protein	+	+	+	cluster1962	9.42545	11.4503	17.241	8.81047	22.6493	31.1792
FV113G1_09790	hypothetical protein	+	+	+	cluster251	44.3828	49.1248	37.8863	38.7212	57.1443	53.2893
FV113G1_09800	putative methyltransferase	+	+	+	cluster1121	10.9626	9.98825	7.01846	10.7597	11.5251	10.577
FV113G1_09810	hypothetical protein	+	+	+	cluster945	67.1363	26.3094	24.9573	39.6779	28.3337	29.2532
FV113G1_09820	putative permease	+	+	+	cluster1917	6.39275	11.2177	11.8235	10.225	25.2236	43.8607
FV113G1_09830	adenine deaminase	+	+	+	cluster1024	12.176	11.5761	12.8792	13.163	24.241	32.1786
FV113G1_09840	putative arginine utilization regulatory protein RocR	+	+	+	cluster1677	0.666007	2.42725	0	5.22944	6.84621	14.1368
FV113G1_09850	hypothetical protein	+	+	+	cluster1044	0	0	0	4.05282	2.89408	0
FV113G1_09860	alanine dehydrogenase	+	+	+	cluster427	0	0	0	1.04186	9.67174	8.44938
FV113G1_09870	sodium:glutamate symporter	+	+	+	cluster647	0	0	0	0	8.07362	3.20602
FV113G1_09880	glutamate dehydrogenase	+	-	+	cluster2936	22.0226	5.85237	7.93086	52.2363	61.7404	107.568
FV113G1_09890	putative glutamate synthase	+	+	-	cluster98	5.32541	0.995302	3.14717	17.1548	48.2347	70.7478
FV113G1_09900	putative transposase	+	-	-	cluster2	0	0	0	0	0	1.00606
FV113G1_09910	hypothetical protein	+	+	-	cluster1	0	0	0	0	0	0
FV113G1_09920	zinc/iron permease	+	+	+	cluster1667	17.9359	29.052	58.1801	17.2127	15.6437	18.4587
FV113G1_09930	pyridoxamine kinase	+	+	+	cluster2188	10.3924	16.4125	18.6295	6.80003	11.654	14.0376
FV113G1_09940	radical SAM protein	+	+	-	cluster2615	4.00897	9.74043	7.69987	9.18114	14.9855	6.76895
FV113G1_09950	hypothetical protein	+	+	+	cluster314	0	0	0	0	2.89408	1.494
FV113G1_09960	pyruvate-flavodoxin oxidoreductase	+	+	+	cluster242	829.304	771.023	882.018	102.423	132.958	242.041
FV113G1_09970	acetate kinase	+	+	+	cluster1203	725.192	379.039	424.232	139.474	248.992	298.056
FV113G1_09980	phosphotransacetylase	+	+	+	cluster792	200.882	99.4226	120.273	55.9849	71.2657	67.2975
FV113G1_09990	signal recognition particle-docking protein FtsY	+	-	+	cluster2883	29.7305	32.1044	42.2979	21.615	35.5007	45.4177
FV113G1_10000	hypothetical protein	+	+	+	cluster938	27.9723	25.0816	5.96947	22.6609	25.5177	17.9923
FV113G1_10010	hypothetical protein	+	+	+	cluster1867	23.227	21.1626	12.392	15.1981	9.044	11.205
FV113G1_10020	GTP-binding protein	+	+	+	cluster1777	22.5383	26.3661	12.8262	14.2012	21.8421	16.1079
FV113G1_10030	ATP-dependent protease	+	+	+	cluster145	45.2361	57.0677	26.7332	31.8761	29.266	26.8585
FV113G1_10040	integrase	+	+	+	cluster248	9.44827	8.92735	2.68843	12.3645	23.5451	3.03865
FV113G1_10050	tRNA %28uracil-5-%29-methyltransferase	+	+	+	cluster335	13.1051	8.37915	1.76634	7.22106	22.5597	8.65125
FV113G1_10060	DNA topoisomerase I	+	-	+	cluster2867	22.6504	27.5164	24.7839	25.3301	22.3214	12.7149
FV113G1_10070	DNA processing protein DprA	+	+	+	cluster2081	6.14123	5.32895	6.74011	12.6292	14.7574	13.5434
FV113G1_10080	hypothetical protein	+	+	+	cluster1828	17.1259	6.935	7.30955	11.2059	9.33575	6.88481
FV113G1_10090	exodeoxyribonuclease VII large subunit	+	+	+	cluster867	9.131	7.39507	6.82015	9.95778	13.5105	9.54401
FV113G1_10100	excinuclease ABC subunit B	+	+	+	cluster392	17.3353	15.3677	10.7985	19.0072	28.897	29.8349
FV113G1_10110	hypothetical protein	+	+	+	cluster1030	2.81539	0	3.60494	88.4251	115.763	86.9239
FV113G1_10120	putative tripartite tricarboxylate transporter TctA	+	+	+	cluster544	1.26664	0.769374	0	2.48639	9.46939	7.33254
FV113G1_10130	putative tripartite tricarboxylate transporter TctB	+	+	+	cluster644	0	0	0	0	0	0
FV113G1_10140	putative tripartite tricarboxylate transporter receptor	+	+	+	cluster1966	2.00449	0	0	1.31159	11.2392	11.6039
FV113G1_10150	putative transcriptional repressor	+	+	+	cluster862	8.56859	2.9741	4.70209	6.40762	13.7269	9.44825
FV113G1_10160	putative transposase	+	-	-	cluster2	0	0	0	0	4.87219	0
FV113G1_10170	hypothetical protein	+	+	-	cluster1	0	0	0	0	0	0
FV113G1_10180	ketohydroxyglutarate aldolase	+	+	+	cluster1525	7.30409	0	3.74097	0	9.55593	11.2755
FV113G1_10190	2-dehydro-3-deoxygluconokinase	+	+	+	cluster1976	2.6852	1.08735	2.29216	2.34267	5.85508	10.363
FV113G1_10200	polyprenyl glycosylphosphotransferase	+	+	+	cluster29	0	0	0	2.67807	14.0242	9.87228
FV113G1_10210	putative mannosyltransferase	+	-	-	Singleton	0.739125	0	0	0	3.45356	4.27877
FV113G1_10220	UDP-N-acetylglucosamine 2-epimerase	+	-	-	Singleton	0.846156	0	0	0	18.1868	8.16396
FV113G1_10230	putative glycosyltransferase	+	-	+	cluster2698	0	0	0	1.15795	0	1.70743
FV113G1_10240	putative membrane protein	+	-	-	Singleton	0	0	0	0	0	2.25794
FV113G1_10250	phosphoglucomutase	+	-	+	cluster83	0	0	0	1.42957	8.16672	6.85081
FV113G1_10260	mannose-1-phosphate guanyltransferase	+	-	+	cluster2746	0.855506	2.07859	2.19085	2.23913	12.7915	7.42875
FV113G1_10270	transl_table=11	+	-	-	Singleton	0.857876	0	0	0	2.40505	0.827703
FV113G1_10280	UDP-N-acetyl-D-glucosamine 6-dehydrogenase	+	-	-	Singleton	0	0	4.80076	0	8.40895	10.1288
FV113G1_10290	pyridoxal phosphate-dependent transferase	+	+	+	cluster34	0	3.36666	1.77424	1.81334	11.0066	10.6953
FV113G1_10300	glucose-1-phosphate cytidylyltransferase	+	+	+	cluster1571	0	2.91647	1.53699	0	14.5826	16.214
FV113G1_10310	CDP-glucose 4 6-dehydratase	+	+	+	cluster1178	0.862655	1.04798	1.10458	2.25784	18.5415	6.65852
FV113G1_10320	dTDP-4-dehydrorhamnose 3 5-epimerase	+	-	+	cluster2781	0	2.07859	2.19085	0	6.39576	3.30167
FV113G1_10330	CDP-abequose synthase	+	-	+	cluster2786	0.905536	2.20014	3.47845	2.37007	10.1547	5.24212
FV113G1_10340	dTDP-glucose 4 6-dehydratase	+	-	-	Singleton	0	2.53349	2.67032	1.36459	6.82107	3.01819
FV113G1_10350	putative protoporphyrinogen oxidase	+	-	-	Singleton	0	1.72977	1.82319	0.931682	3.32653	2.74759
FV113G1_10360	putative glycosyltransferase	+	-	+	cluster2874	0	1.22949	0	1.32445	2.83733	6.83531
FV113G1_10370	ABC transporter ATP-binding protein	+	+	+	cluster70	0.541422	1.31547	2.07977	0.708535	5.05958	1.56714
FV113G1_10380	putative transcriptional regulator	+	+	+	cluster514	0	0	4.69282	0	3.42495	12.3764
FV113G1_10390	hypothetical protein	+	+	+	cluster2159	1.31226	1.59417	5.0408	1.7173	9.81044	12.6611
FV113G1_10400	hypothetical protein	+	+	+	cluster2175	17.8241	21.6532	32.3321	9.71899	20.1267	37.9771
FV113G1_10410	putative transposase	+	-	-	cluster2	0	0	0	0	0	0
FV113G1_10420	hypothetical protein	+	+	-	cluster1	0	0	0	0	0	0
FV113G1_10430	hypothetical protein	+	-	-	Singleton	5.84327	17.7464	26.1868	0	0	5.63775
FV113G1_10440	penicillin-binding protein	+	+	+	cluster1005	10.9976	11.757	15.2083	10.3623	15.2104	8.9131
FV113G1_10450	primosomal protein N'	+	+	-	cluster2341	13.6041	9.23547	11.2713	6.80706	10.4695	6.94886
FV113G1_10460	peptide deformylase	+	+	+	cluster108	35.8027	73.94	84.8098	32.7974	36.8033	17.2717
FV113G1_10470	hypothetical protein	+	+	+	cluster428	16.473	20.0119	59.0596	0	15.394	9.5362
FV113G1_10480	fructose 1 6-bisphosphatase	+	+	+	cluster104	84.9444	119.317	154.085	59.0553	57.0547	55.4916
FV113G1_10490	putative Na%2B/alanine symporter	+	+	+	cluster844	0	0	1.53402	0.783911	6.15762	6.93542
FV113G1_10500	tyrosine phenol-lyase	+	+	+	cluster460	1.32348	1.60779	9.32046	0.865987	14.223	8.93849
FV113G1_10510	note=putative transposase pseudogene	N/A	N/A	N/A	N/A	0	0	0	0	1.17407	1.21217
FV113G1_10520	putative transcriptional regulator	+	+	+	cluster2170	1.98946	4.83371	5.09477	8.67841	9.29576	7.03814
FV113G1_10530	hypothetical protein	+	-	+	cluster2724	3.79992	4.61625	12.1639	7.45917	7.10204	18.3313
FV113G1_10540	hypothetical protein	+	+	+	cluster2125	12.7972	24.8743	26.2177	3.34944	14.3508	12.3471
FV113G1_10550	putative RNA polymerase sigma-H factor	+	+	+	cluster1332	10.9487	3.80024	20.0274	32.75	26.3098	27.1637
FV113G1_10560	putative metallophosphoesterase	+	+	+	cluster74	0.867488	0	0	2.27049	2.432	3.34791
FV113G1_10570	putative arylsulfate sulfotransferase	+	+	+	cluster1882	6.07242	12.0714	13.4302	5.77942	10.3176	15.446
FV113G1_10580	putative glycosyltransferase	+	+	+	cluster1488	10.3477	7.18327	24.6065	7.73808	15.8864	18.5413
FV113G1_10590	putative glycosyltransferase	+	+	+	cluster1170	8.27425	15.7957	12.1082	4.64063	14.3599	13.6855
FV113G1_10600	putative glycosyltransferase	+	+	+	cluster2106	11.9441	18.6557	19.6633	8.93183	24.7153	25.5174
FV113G1_10610	hypothetical protein	+	+	+	cluster370	6.9681	16.9301	8.92222	5.06602	8.68224	11.952
FV113G1_10620	putative glycosyltransferase	+	-	+	cluster2821	17.5772	16.2691	15.0043	13.1443	21.119	18.5741
FV113G1_10630	putative glycosyltransferase	+	+	+	cluster972	8.44618	7.98051	9.61317	2.45625	9.64694	16.2982
FV113G1_10640	putative glycosyltransferase	+	+	+	cluster712	8.24279	2.86102	7.53884	4.62299	7.70288	5.68063
FV113G1_10650	polysaccharide biosynthesis protein	+	+	+	cluster967	4.19449	9.34191	9.84644	4.57429	5.22633	10.1174
FV113G1_10660	two-component system sensor histidine kinase	+	+	+	cluster1436	0.688207	3.34421	2.64362	2.70188	4.5019	6.64002
FV113G1_10670	two-component system response regulator	+	+	+	cluster1820	2.70474	3.2858	1.73163	3.53958	3.79137	3.91442
FV113G1_10680	putative glycosyltransferase	+	+	+	cluster1462	0	0	0	0	3.66339	0
FV113G1_10690	hypothetical protein	+	+	+	cluster658	0	0	0	0	3.18031	0
FV113G1_10700	putative membrane protein	+	+	+	cluster719	0	0	0	0	2.61199	2.15741
FV113G1_10710	UDP glucuronic acid epimerase	+	+	+	cluster1503	0	0	1.19441	1.22073	5.23027	2.70001
FV113G1_10720	UDP-glucose 6-dehydrogenase	+	+	+	cluster1162	0	0	0.899191	0	12.4688	6.77553
FV113G1_10730	putative transposase	+	-	-	cluster3	0	0	0	0	0	0
FV113G1_10740	putative acetyltransferase	+	+	+	cluster1931	2.03746	7.42547	13.0442	0	3.808	3.93159
FV113G1_10750	L-lactate dehydrogenase	+	+	+	cluster2017	66.6891	124.298	122.823	37.0612	56.3449	72.2763
FV113G1_10760	phosphocarrier protein HPr	+	+	+	cluster372	468.059	376.224	437.099	211.852	249.943	247.869
FV113G1_10770	phosphoenolpyruvate-protein phosphotransferase	+	+	+	cluster926	100.543	185.499	207.91	107.653	89.4351	95.4503
FV113G1_10780	putative transposase	+	-	-	cluster3	0.628181	0	0	0	0	0
FV113G1_10790	putative acetyltransferase	+	+	+	cluster187	6.73246	10.2235	2.15513	8.81047	15.7287	12.9913
FV113G1_10800	hypothetical protein	+	-	+	cluster2939	9.21284	1.72185	3.62969	9.27418	7.28487	8.20506
FV113G1_10810	hypothetical protein	+	-	-	Singleton	7.94085	9.64677	0	3.46395	9.89429	5.10771
FV113G1_10820	hypothetical protein	+	-	-	Singleton	0	0	0	0	0	3.39546
FV113G1_10830	autotransporter	+	+	+	cluster5	0	0.389466	0.4105	1.67819	8.98783	8.6609
FV113G1_10840	hypothetical protein	+	+	+	cluster1709	0	0	0	0	0	0
FV113G1_10850	hypothetical protein	+	+	-	cluster2523	0	0	0	0	4.9898	0
FV113G1_10860	putative cysteine desulfurase	+	+	+	cluster640	2.38838	1.93431	3.05817	2.08371	4.46388	4.60875
FV113G1_10870	putative coenzyme A disulfide reductase	+	+	+	cluster438	30.4163	60.4646	116.839	4.52323	12.92	14.6733
FV113G1_10880	hypothetical protein	+	+	-	cluster2443	2.94946	0	1.8883	11.5795	22.0501	38.4173
FV113G1_10890	phosphate transporter	+	+	+	cluster201	18.7865	18.6729	7.2894	14.1551	8.512	11.5346
FV113G1_10900	putative ABC transporter ATP-binding protein	+	+	+	cluster2016	18.8438	18.9107	14.6868	22.5157	10.7188	6.32383
FV113G1_10910	spermidine/putrescine ABC transporter permease protein PotB	+	+	+	cluster129	6.47442	15.7306	6.90842	7.06066	6.05034	5.20559
FV113G1_10920	spermidine/putrescine ABC transporter permease inner membrane protein	+	+	+	cluster2065	7.20217	8.7494	10.7589	14.1377	13.4608	5.79072
FV113G1_10930	putative peptidyl-prolyl cis-trans isomerase	+	+	+	cluster305	79.4085	88.199	85.6998	108.372	90.1088	154.326
FV113G1_10940	anaerobic sulfite reductase subunit A	+	+	+	cluster1297	6.26547	17.3976	6.87647	1.17133	5.85508	4.31793
FV113G1_10950	anaerobic sulfite reductase subunit B	+	+	+	cluster1980	2.29402	13.9342	4.40603	1.50104	5.35941	7.74669
FV113G1_10960	anaerobic sulfite reductase subunit C	+	+	+	cluster1548	7.1399	23.8528	6.85665	3.50388	5.00418	6.02768
FV113G1_10970	aspartate aminotransferase	+	+	+	cluster1265	21.0093	42.5379	16.9378	25.4574	24.7233	22.5227
FV113G1_10980	sodium:proton antiporter	+	+	+	cluster496	11.1172	33.7637	20.3355	46.7633	40.814	25.2832
FV113G1_10990	putative ATPase	+	+	+	cluster1311	7.51856	17.3976	16.0451	5.15387	10.3719	8.9813
FV113G1_11000	orotate phosphoribosyltransferase	+	+	+	cluster443	47.6451	72.3508	120.107	72.0934	32.0019	8.61926
FV113G1_11010	dihydroorotase	+	+	+	cluster1958	16.7814	15.7532	42.9751	24.9558	17.8207	8.09559
FV113G1_11020	orotidine 5'-phosphate decarboxylase	+	+	+	cluster859	43.5106	43.53	108.148	55.2657	27.5057	8.643
FV113G1_11030	diguanylate cyclase	+	+	+	cluster1455	23.2776	41.8027	107.559	52.978	26.4818	11.7177
FV113G1_11040	dihydroorotate dehydrogenase	+	+	+	cluster1357	18.4891	22.4611	69.543	18.1469	15.1183	6.68957
FV113G1_11050	aspartate carbamoyltransferase catalytic subunit	+	+	+	cluster2221	19.1923	28.6142	77.0746	22.8328	15.4894	2.52508
FV113G1_11060	ABC transporter substrate-binding protein	+	+	+	cluster2124	0	3.47284	2.44027	0	5.34292	1.83877
FV113G1_11070	hypothetical protein	+	+	+	cluster670	25.8078	15.676	37.766	16.8867	39.6214	67.5859
FV113G1_11080	hypothetical protein	+	+	+	cluster1393	26.8611	32.6317	32.3709	14.4743	28.0549	56.4063
FV113G1_11090	hypothetical protein	+	-	-	Singleton	2.18094	5.29893	5.58511	5.70819	4.07617	2.10423
FV113G1_11100	putative sensor histidine kinase	+	-	-	Singleton	0	4.19893	1.77028	4.52323	3.876	5.33573
FV113G1_11110	putative transcriptional activator	+	-	-	Singleton	0	3.30021	1.73922	0	6.34667	3.93159
FV113G1_11120	hypothetical protein	+	-	-	Singleton	0	0	0	0	6.83641	9.41105
FV113G1_11130	hypothetical protein	+	-	-	Singleton	9.10862	0	0	0	0	4.39413
FV113G1_11140	putative transposase	+	-	-	cluster3	0	0	0	0.822073	0.587035	0
FV113G1_11150	hypothetical protein	+	-	-	Singleton	0	0	0	0	0	0
FV113G1_11160	putative adhesion protein FadA	+	-	-	Singleton	0	0	0	0	0	2.46943
FV113G1_11170	hypothetical protein	+	-	-	Singleton	0	0	0	5.62891	8.03911	2.07501
FV113G1_11180	hypothetical protein	+	-	-	Singleton	0	4.22724	0	0	3.25178	3.35731
FV113G1_11190	note=putative autotransporter pseudogene	N/A	N/A	N/A	N/A	0.828795	0.447486	0.235827	7.47174	16.0926	11.9058
FV113G1_11200	hypothetical protein	+	+	+	cluster7	3.19271	0	0	6.26724	1.49179	3.08042
FV113G1_11210	putative autotransporter	+	-	-	Singleton	23.8658	14.6669	4.31416	21.3113	16.0053	15.983
FV113G1_11220	hypothetical protein	+	-	-	Singleton	30.3308	19.393	12.2642	33.4253	37.2949	18.4825
FV113G1_11230	putative autotransporter	+	-	-	Singleton	28.3893	21.0074	11.1302	48.0433	54.7015	49.4284
FV113G1_11240	hypothetical protein	+	-	+	cluster101	17.366	0	3.70601	22.7261	13.5237	2.79253
FV113G1_11250	hypothetical protein	+	+	+	cluster26	2.62452	6.37668	0	6.86918	4.90522	10.1288
FV113G1_11260	hypothetical protein	+	-	+	cluster27	10.9047	0	5.58511	8.56229	16.3047	8.41693
FV113G1_11270	putative adhesion protein FadA	+	-	+	cluster51	23.035	3.10929	9.83165	30.1449	38.2688	9.87772
FV113G1_11280	hypothetical protein	+	+	+	cluster30	0	0	0	6.64396	9.48879	4.89838
FV113G1_11290	putative DNA-binding protein	+	-	+	cluster92	8.93346	7.23508	0	7.79388	8.34831	5.74617
FV113G1_11300	hypothetical protein	+	-	-	cluster2263	0	0	0	0	0	0
FV113G1_11310	hypothetical protein	+	-	-	Singleton	2.18094	10.5979	2.79256	8.56229	12.2285	10.5212
FV113G1_11320	putative mechanosensitive ion channel protein	+	-	-	cluster2307	9.00926	2.73617	4.32592	20.6325	23.1527	17.3848
FV113G1_11330	hypothetical protein	+	-	-	cluster2295	1.01873	1.23758	0	0	1.904	0.982898
FV113G1_11340	hypothetical protein	+	-	-	cluster2290	3.64345	0	1.55507	1.58934	6.24214	7.61649
FV113G1_11350	hypothetical protein	+	-	-	Singleton	1.02547	7.47465	2.62611	5.36797	17.2495	8.90466
FV113G1_11360	hypothetical protein	+	-	-	Singleton	2.97782	0	0	3.89694	2.78277	2.87309
FV113G1_11370	hypothetical protein	+	-	-	cluster2269	1.85445	4.50568	2.37451	0	8.66491	5.36768
FV113G1_11380	hypothetical protein	+	-	-	Singleton	0	0	0	0	0	3.08042
FV113G1_11390	putative DNA-binding protein	+	-	-	Singleton	6.66007	8.09084	4.2639	0	0	0
FV113G1_11400	hypothetical protein	+	+	+	cluster60	0	0	0	2.79505	7.98367	7.21244
FV113G1_11410	DNA replication protein DnaC	+	+	+	cluster15	0	1.3986	1.47414	1.50662	22.5932	8.88627
FV113G1_11420	hypothetical protein	+	+	+	cluster8	0	0	0	0	18.088	3.73501
FV113G1_11430	hypothetical protein	+	+	+	cluster10	0	3.54928	7.48195	0	24.5724	11.2755
FV113G1_11440	hypothetical protein	+	+	+	cluster57	0	0	0	0	0	0
FV113G1_11450	putative DNA-binding protein	+	-	-	Singleton	0	3.38941	3.57246	0	2.60728	2.6919
FV113G1_11460	putative DNA-binding protein	+	-	-	Singleton	0	0	0	0	2.89408	5.97602
FV113G1_11470	hypothetical protein	+	-	-	Singleton	0	0	0	0	0	0
FV113G1_11480	hypothetical protein	+	-	-	Singleton	3.42202	6.23576	2.19085	6.71738	12.7915	8.25417
FV113G1_11490	hypothetical protein	+	-	-	Singleton	13.1385	9.12058	7.20987	0	17.5399	10.8655
FV113G1_11500	putative adhesion protein FadA	+	-	-	Singleton	0	2.87194	6.05409	6.18751	6.62767	9.12369
FV113G1_11510	putative adhesion protein FadA	+	-	-	Singleton	7.20217	8.7494	18.4439	15.7086	11.2174	11.5814
FV113G1_11520	hypothetical protein	+	-	-	Singleton	0	3.8786	2.04404	6.26724	19.3933	7.70105
FV113G1_11530	putative autotransporter	+	+	-	cluster86	1.93098	2.45752	2.47251	3.73033	17.9591	11.4446
FV113G1_11540	hypothetical protein	+	-	-	Singleton	0	2.47516	0	0	0	0
FV113G1_11550	putative autotransporter	+	-	-	Singleton	1.55349	2.99736	1.75513	2.03299	16.8231	10.5801
FV113G1_11560	hypothetical protein	+	+	+	cluster13	2.16569	2.63094	5.54606	2.83414	4.04767	12.5371
FV113G1_11570	hypothetical protein	+	-	-	Singleton	0	0	0	0	0	0
FV113G1_11580	hypothetical protein	+	-	-	Singleton	0	0	0	0	0	0
FV113G1_11590	hypothetical protein	+	+	-	cluster2608	19.0162	18.1512	13.9138	69.3245	48.2347	41.937
FV113G1_11600	autotransporter	+	-	-	Singleton	0.345254	1.04856	0.331558	0.903638	8.8726	7.32845
FV113G1_11610	putative DNA-binding protein	+	-	-	Singleton	0	0	0	0	0	0
FV113G1_11620	putative sensor histidine kinase	+	-	+	cluster2708	0.463613	1.12642	2.37451	3.03355	6.93193	7.15691
FV113G1_11630	putative transcriptional regulator	+	-	+	cluster2693	0.676186	0.82145	0	2.65468	16.4293	11.0909
FV113G1_11640	sodium:proton antiporter	+	-	+	cluster2967	0	0	0	1.67472	7.17541	3.70414
FV113G1_11650	hypothetical protein	+	-	-	Singleton	3.60108	0	0	0	0	3.47443
FV113G1_11660	hypothetical protein	+	-	+	cluster55	65.4506	46.5432	34.7486	12.5345	43.262	18.4825
FV113G1_11670	putative autotransporter	+	+	+	cluster68	7.3937	10.0054	2.99594	6.24641	18.2793	12.9128
FV113G1_11680	L-serine dehydratase	+	-	-	Singleton	0	0	0	1.55878	3.33932	1.14923
FV113G1_11690	putative aconitase	+	-	-	Singleton	0	2.64946	2.79256	0	12.2285	2.10423
FV113G1_11700	putative aconitase	+	-	-	Singleton	0	0	0	0.94692	4.73331	3.49066
FV113G1_11710	TRAP transporter permease protein	+	-	-	Singleton	0	0	0	0	5.33471	7.5733
FV113G1_11720	tripartite ATP-independent periplasmic transporter	+	-	-	Singleton	0	0	0	0	0	0
FV113G1_11730	bacterial extracellular solute-binding protein	+	-	-	Singleton	0.916252	0	1.1732	0	6.8499	6.18818
FV113G1_11740	hypothetical protein	+	-	-	Singleton	0	0	0	0	2.70475	0
FV113G1_11750	putative transcriptional regulator	+	-	-	Singleton	8.32509	2.02271	0	0	7.77979	6.42583
FV113G1_11760	cobalamin adenolsyltransferase	+	+	+	cluster650	28.6421	23.9218	41.2588	21.084	33.4576	93.2673
FV113G1_11770	hypothetical protein	+	+	+	cluster133	0	0	0	0	0	0
FV113G1_11780	hypothetical protein	+	+	+	cluster758	7.31559	8.88718	15.6119	9.57359	2.2788	21.1749
FV113G1_11790	putative ATP-dependent helicase	+	+	+	cluster290	10.8467	23.6276	16.7621	20.5578	15.0296	9.02177
FV113G1_11800	phosphohydrolase	+	+	+	cluster739	8.51544	11.4337	11.4774	10.5573	11.3083	13.405
FV113G1_11810	16S rRNA maturation RNase YbeY	+	+	+	cluster1588	23.8226	36.1754	25.4194	20.7837	22.2622	19.1539
FV113G1_11820	undecaprenol kinase	+	+	+	cluster1550	6.19386	16.5539	11.1032	16.2113	8.10343	5.97602
FV113G1_11830	hypothetical protein	+	+	+	cluster733	7.30122	19.2177	15.5813	12.7397	10.8031	7.04442
FV113G1_11840	ABC transporter periplasmic component protein	+	+	+	cluster526	18.9359	20.7777	32.8497	16.7868	22.2622	15.3231
FV113G1_11850	putative acetyl-CoA acetyltransferase	+	+	+	cluster582	164.279	553.832	736.725	459.799	390.774	203.245
FV113G1_11860	putative enoyl-CoA hydratase	+	+	+	cluster279	212.839	666.744	806.866	481.957	388.857	192.663
FV113G1_11870	putative 3-hydroxyacyl-CoA dehydrogenase	+	+	+	cluster1440	294.209	717.513	836.989	447.257	262.535	223.034
FV113G1_11880	diguanylate cyclase DosC	+	-	+	cluster2834	0	0	0.621541	0.635238	4.53618	1.87336
FV113G1_11890	flavocytochrome c	+	+	+	cluster1094	6.30954	10.22	12.1185	12.3855	23.585	56.3105
FV113G1_11900	phosphoribosylaminoimidazole-succinocarboxamide synthase	+	+	+	cluster1557	43.6572	13.259	19.2157	55.3469	49.7221	97.4065
FV113G1_11910	hypothetical protein	+	-	-	Singleton	0.99901	1.21363	6.39586	2.61472	3.7343	3.8555
FV113G1_11920	hypothetical protein	+	-	-	Singleton	0	1.17204	1.23534	0	5.4095	4.65422
FV113G1_11930	hypothetical protein	+	-	-	Singleton	2.32561	2.82521	0.992598	1.01447	7.96868	5.60953
FV113G1_11940	putative glycosyltransferase	+	-	-	Singleton	3.27371	5.5678	1.67671	0	3.05928	5.05372
FV113G1_11950	hypothetical protein	+	-	-	Singleton	0.989435	2.40399	0	0	1.84925	0.954636
FV113G1_11960	hypothetical protein	+	-	-	Singleton	0.503566	1.83524	1.93436	0	3.76466	2.91513
FV113G1_11970	hypothetical protein	+	-	-	Singleton	1.52558	2.77998	3.90683	0.998231	2.85131	3.67981
FV113G1_11980	30S ribosomal protein S20	+	+	+	cluster617	199.343	160.003	141.297	74.5346	36.5918	24.0415
FV113G1_11990	3-deoxy-D-manno-octulosonate 8-phosphate phosphatase KdsC	+	+	+	cluster1910	21.6065	28.4355	29.9713	21.2066	35.3347	12.1605
FV113G1_12000	hypothetical protein	+	+	+	cluster1731	23.1546	42.1933	63.0022	22.7261	54.095	80.9834
FV113G1_12010	hypothetical protein	+	+	+	cluster1441	7.89027	31.1523	50.515	12.9071	16.5903	24.7415
FV113G1_12020	cytosol aminopeptidase	+	+	+	cluster1255	18.9076	30.0979	31.7234	13.6516	15.8413	18.8716
FV113G1_12030	hypothetical protein	+	+	+	cluster1871	0	0	0	0	6.02934	8.30003
FV113G1_12040	hypothetical protein	+	+	+	cluster839	0	1.67957	0	14.4743	11.628	5.33573
FV113G1_12050	putative transcriptional regulator	+	-	+	cluster2695	0	2.9859	6.29433	6.43304	13.7813	7.11431
FV113G1_12060	prolyl-tRNA synthetase	+	+	+	cluster1052	3.87117	4.7028	12.392	12.6651	28.9408	59.7602
FV113G1_12070	putative lyase	+	+	+	cluster1201	9.60289	8.7494	0	0	4.48695	0
FV113G1_12080	tRNA methyltransferase	+	+	+	cluster1768	2.02414	9.83592	7.77535	2.6489	3.78311	3.90589
FV113G1_12090	putative metallo-hydrolase	+	+	+	cluster1818	34.0811	28.8018	37.9467	31.0264	47.0807	48.6088
FV113G1_12100	thioredoxin reductase	+	+	+	cluster1185	48.1077	48.7021	76.9987	43.2825	43.0834	84.1284
FV113G1_12110	hypothetical protein	+	+	+	cluster2222	46.8802	47.4594	78.2172	20.45	40.4906	98.6865
FV113G1_12120	hypothetical protein	+	+	+	cluster1195	18.8837	19.8818	14.5077	14.8274	22.3527	27.9367
FV113G1_12130	preprotein translocase subunit SecG	+	+	+	cluster109	156.911	135.441	79.3086	118.883	65.5992	131.472
FV113G1_12140	recombinase RarA	+	+	+	cluster1846	29.4586	30.2814	24.1795	29.6548	26.1173	12.3893
FV113G1_12150	histidyl-tRNA synthetase	+	+	+	cluster456	41.6895	37.0798	36.2227	47.7375	41.0459	20.8299
FV113G1_12160	aspartyl-tRNA synthetase	+	+	+	cluster667	36.893	36.6124	28.6097	29.9201	34.9621	23.0618
FV113G1_12170	arginyl-tRNA synthetase	+	+	+	cluster492	38.5083	32.9443	20.1397	34.779	31.9312	13.6056
FV113G1_12180	glmZ%28sRNA%29-inactivating NTPase	+	+	+	cluster1469	15.213	15.841	16.6966	14.2204	25.3867	15.7264
FV113G1_12190	UvrABC system subunit C	+	+	+	cluster2033	24.9	26.468	29.226	33.9432	39.2664	21.5217
FV113G1_12200	hypothetical protein	+	+	+	cluster918	17.777	27.2791	20.3663	24.4883	21.8586	27.9844
FV113G1_12210	putative serine phosphatase	+	+	+	cluster1951	38.0217	29.7999	40.0469	36.9168	34.9582	52.66
FV113G1_12220	hypothetical protein	+	+	+	cluster219	40.8836	33.5249	31.4094	46.8147	50.6225	64.0992
FV113G1_12230	putative transcriptional repressor	+	+	+	cluster173	165.019	93.3695	83.9398	62.1235	84.4987	56.7067
FV113G1_12240	sugar fermentation stimulation protein	+	+	+	cluster368	7.64675	12.386	9.79119	3.33565	9.52784	7.3778
FV113G1_12250	hypothetical protein	+	+	+	cluster610	37.9216	65.2633	109.252	53.7619	53.1566	42.6858
FV113G1_12260	putative bacterial signaling protein	+	+	+	cluster1568	6.02516	9.51539	8.48633	7.09637	15.7654	11.0452
FV113G1_12270	putative diguanylate cyclase	+	+	+	cluster2067	2.99703	3.64088	5.11669	1.96104	8.86896	8.19293
FV113G1_12280	hypothetical protein	+	+	+	cluster451	18.4891	5.61528	29.5928	78.6368	246.213	1650.09
FV113G1_12290	putative transcriptional regulator	+	+	+	cluster975	0	1.31547	0	4.25121	6.0715	2.08952
FV113G1_12300	biotin synthase BioB	+	+	+	cluster196	28.2395	28.5884	36.1589	11.0867	30.7881	12.7149
FV113G1_12310	ATP-dependent dethiobiotin synthetase BioD	+	+	+	cluster648	8.11423	16.429	17.3163	15.9281	5.05516	10.4385
FV113G1_12320	adenosylmethionine--8-amino-7-oxononanoate aminotransferase BioA	+	+	+	cluster1074	21.0537	23.1015	33.9149	20.4418	21.5787	15.0711
FV113G1_12330	hypothetical protein	+	-	+	cluster2832	1.34066	4.88603	1.71664	1.75447	6.26425	5.17404
FV113G1_12340	putative efflux transporter	+	+	+	cluster2100	8.90711	4.16177	1.75462	7.17313	15.3668	11.8992
FV113G1_12350	GTP-binding protein	+	+	+	cluster2227	8.77464	10.0326	4.62634	12.1585	14.4704	23.4061
FV113G1_12360	sodium:proton antiporter	+	-	+	cluster2800	5.48823	22.8592	22.0859	16.4165	15.3863	20.4244
FV113G1_12370	putative transposase	+	-	-	cluster3	0	2.2894	0	0	2.34814	0.606087
FV113G1_12380	zinc ABC transporter	+	+	+	cluster1406	26.9298	27.8079	29.3097	28.1935	35.2323	41.5723
FV113G1_12390	hypothetical protein	+	+	+	cluster933	1.96008	7.14349	11.2939	8.97776	9.15848	15.1292
FV113G1_12400	hypothetical protein	+	+	+	cluster185	6.14471	0	9.4415	3.21652	5.74222	4.74287
FV113G1_12410	ATP-binding protein	+	+	+	cluster318	9.30409	8.07348	11.9133	8.69703	17.3893	12.8241
FV113G1_12420	hypothetical protein	+	+	+	cluster1744	30.1091	33.9647	28.9146	29.5518	16.0782	34.2376
FV113G1_12430	hypothetical protein	+	+	+	cluster1570	58.9892	50.7604	31.4717	144.743	110.251	277.458
FV113G1_12440	hypothetical protein	+	+	+	cluster1862	18.8559	15.2711	9.51118	14.2073	16.0189	16.5388
FV113G1_12450	putative transcriptional repressor	+	+	+	cluster1671	24.7755	23.4095	17.6241	14.41	20.5801	19.9201
FV113G1_12460	ribulose-phosphate 3-epimerase	+	+	+	cluster1609	29.0792	28.261	13.0319	24.7355	17.6634	15.431
FV113G1_12470	ribosome biogenesis GTPase RsgA	+	+	+	cluster1807	9.34419	4.86497	11.9647	10.4814	11.227	3.8638
FV113G1_12480	serine/threonine-protein kinase PK-1	+	+	+	cluster873	12.9579	7.87079	6.6367	11.8702	7.26548	3.75064
FV113G1_12490	hypoxanthine phosphoribosyltransferase	+	+	+	cluster555	38.9329	21.4985	22.6596	34.7384	9.92256	8.53717
FV113G1_12500	16S ribosomal RNA methyltransferase	+	+	+	cluster475	15.1925	7.09857	11.9711	13.7643	15.2895	7.89285
FV113G1_12510	hypothetical protein	+	+	+	cluster580	18.2172	17.7047	9.33043	0	10.2144	14.0612
FV113G1_12520	hypothetical protein	+	+	+	cluster2116	3.87117	9.4056	9.91358	10.132	10.8528	0
FV113G1_12530	ribosome maturation protein RimM	+	+	+	cluster2208	37.2929	43.3347	14.533	25.4627	27.2741	21.9016
FV113G1_12540	tRNA %28guanine%2837%29-N%281%29%29-methyltransferase	+	+	+	cluster2064	26.7636	15.4825	16.3186	31.6887	17.8647	11.0667
FV113G1_12550	acetyltransferase	+	+	+	cluster1686	34.6026	21.0181	8.8613	22.6414	22.6353	18.3621
FV113G1_12560	hypothetical protein	+	+	+	cluster1632	18.1203	24.0143	21.0927	21.5575	18.4729	7.94683
FV113G1_12570	DNA polymerase III subunit alpha	+	+	+	cluster2043	18.8341	20.8002	11.7839	18.7656	18.2005	11.7703
FV113G1_12580	membrane protein	+	+	+	cluster850	19.2293	19.6718	9.07125	22.5157	21.7529	11.7177
FV113G1_12590	putative DNA-binding protein	+	+	+	cluster1381	66.6007	16.1817	29.8473	56.6523	3.11192	19.2775
FV113G1_12600	threonine dehydratase	+	-	+	cluster2723	14.6737	98.5125	105.811	13.1388	36.0858	11.1771
FV113G1_12610	lipoprotein	+	+	+	cluster2158	19.6746	30.9832	55.0495	17.1649	25.1955	34.45
FV113G1_12620	hypothetical protein	+	+	+	cluster1650	27.3625	52.8829	100.33	21.1593	30.2193	69.6002
FV113G1_12630	putative peptidase	+	+	+	cluster1159	22.1689	48.1501	58.4923	33.4072	25.7391	71.2974
FV113G1_12640	hypothetical protein	+	+	+	cluster1161	33.1051	42.8117	50.5934	33.5406	27.9429	46.3657
FV113G1_12650	2-iminoacetate synthase	+	+	+	cluster377	11.2017	12.0071	14.343	11.2099	32.0196	39.4163
FV113G1_12660	hypothetical protein	+	+	+	cluster538	14.925	0	4.77763	9.76583	13.9474	21.6001
FV113G1_12670	hypothetical protein	+	+	-	cluster2571	2.45788	11.9436	18.883	22.5157	16.0782	11.8572
FV113G1_12680	hypothetical protein	+	+	+	cluster857	1.54076	0	0	10.0816	7.19921	13.3791
FV113G1_12690	hypothetical protein	+	+	+	cluster838	2.41948	0	3.09799	0	6.783	4.66876
FV113G1_12700	hypothetical protein	+	+	+	cluster1738	18.8837	13.7643	0	9.88492	0	18.2196
FV113G1_12710	zinc transporter ZupT	+	+	+	cluster707	4.82013	11.7113	12.3438	3.15394	14.6393	10.4638
FV113G1_12720	hypothetical protein	+	+	+	cluster1499	8.48475	6.44219	6.79012	4.16385	5.94674	6.13974
FV113G1_12730	hypothetical protein	+	+	+	cluster192	0	0	3.03864	1.5528	3.32653	2.28966
FV113G1_12740	TRAP transporter permease protein	+	+	+	cluster656	2.16569	1.75396	0	0	5.39689	4.17903
FV113G1_12750	TRAP transporter permease protein	+	+	+	cluster1258	0	0	0	0	3.64035	1.87925
FV113G1_12760	C4-dicarboxylate ABC transporter periplasmic protein	+	+	+	cluster1285	1.85445	2.25284	2.37451	2.42684	6.93193	4.47307
FV113G1_12770	putative transcriptional repressor	+	+	+	cluster144	2.66977	0	2.27898	2.32921	12.4745	4.29312
FV113G1_12780	amino acid racemase	+	+	+	cluster1819	18.4142	0	1.07174	2.19071	10.1684	7.26813
FV113G1_12790	D-serine dehydratase	+	+	+	cluster168	30.1285	2.55356	3.58863	3.66771	11.7859	10.1403
FV113G1_12800	putative gluconate transporter	+	+	+	cluster1905	8.20379	0	0	0	2.55548	5.27684
FV113G1_12810	putative transcriptional regulator	+	+	+	cluster1957	13.3201	10.1135	10.6598	19.6104	29.5632	14.4581
FV113G1_12820	hypothetical protein	+	+	+	cluster887	0	0	0	0	2.41173	0
FV113G1_12830	hypothetical protein	+	-	+	cluster2809	6.56593	0	1.40121	0	7.1585	4.22333
FV113G1_12840	hypothetical protein	+	-	-	Singleton	0	0	3.7766	0	5.51254	0
FV113G1_12850	primosomal protein DnaI	+	-	-	Singleton	0	0	0	0	8.00734	2.36206
FV113G1_12860	hypothetical protein	+	-	-	Singleton	0	0	0	0	0	0
FV113G1_12870	hypothetical protein	+	-	-	Singleton	0	0	0	2.56507	2.74755	0
FV113G1_12880	hypothetical protein	+	-	-	Singleton	0	0	0	0	0	1.75765
FV113G1_12890	putative DNA methylase	+	-	-	Singleton	8.68948	10.134	12.4615	7.27779	12.9925	12.4081
FV113G1_12900	putative transcriptional repressor	+	-	-	Singleton	4.76451	5.78806	12.2013	6.2351	15.5835	10.3431
FV113G1_12910	hypothetical protein	+	-	-	Singleton	0	0	0	0	0	0
FV113G1_12920	putative integrase	+	-	-	Singleton	1.44716	0	0	0	0	0
FV113G1_12930	putative integrase	+	-	-	Singleton	0	0	0	2.93682	2.09716	2.16522
FV113G1_12940	putative integrase	+	+	+	cluster804	0	0	2.14348	1.09536	3.91092	2.42271
FV113G1_12950	hypothetical protein	+	-	+	cluster2947	0	0	0	0	0	0
FV113G1_12960	hypothetical protein	+	-	-	cluster2287	0	0	0	4.35787	6.22383	12.8517
FV113G1_12970	hypothetical protein	+	-	-	Singleton	0	3.38941	0	0	0	0
FV113G1_12980	hypothetical protein	+	+	-	cluster100	0	0	0	0	0	15.3231
FV113G1_12990	hypothetical protein	+	+	-	cluster2365	0	0	0	5.19592	3.71036	0
FV113G1_13000	hypothetical protein	+	-	-	cluster2284	0	0	0	0	0	4.81937
FV113G1_13010	hypothetical protein	+	-	-	Singleton	0	0	0	4.01269	0	2.95842
FV113G1_13020	putative exonuclease	+	-	-	Singleton	0	0	2.08707	4.26612	10.6624	7.86318
FV113G1_13030	hypothetical protein	+	-	-	Singleton	0	0	0	0	6.82107	5.03032
FV113G1_13040	hypothetical protein	+	-	-	cluster2303	0	0	0	0	5.46053	0
FV113G1_13050	hypothetical protein	+	-	-	Singleton	0	0	0	3.52419	15.0996	2.59827
FV113G1_13060	hypothetical protein	+	-	-	Singleton	0	0	0	0	0	0
FV113G1_13070	hypothetical protein	+	-	-	Singleton	0	0	0	5.96003	0	0
FV113G1_13080	hypothetical protein	+	+	-	cluster2344	10.055	7.32904	5.14991	7.8951	13.1549	13.5819
FV113G1_13090	hypothetical protein	+	+	-	cluster2585	2.22801	0	0	0	0	2.14965
FV113G1_13100	hypothetical protein	+	+	-	cluster2533	5.68244	5.17739	3.63801	1.85909	1.32756	2.74129
FV113G1_13110	hypothetical protein	+	+	-	cluster2334	27.824	17.6355	29.4309	4.7494	24.871	32.6813
FV113G1_13120	hypothetical protein	+	+	-	cluster2449	3.22597	0	4.13066	0	3.01467	3.11251
FV113G1_13130	hypothetical protein	+	+	-	cluster2394	16.4439	9.98825	14.0369	17.9328	5.12227	34.3753
FV113G1_13140	hypothetical protein	+	+	-	cluster2596	0	0	0	0	0	0
FV113G1_13150	hypothetical protein	+	-	-	cluster2306	0	0	0	0	0	0
FV113G1_13160	hypothetical protein	+	-	-	Singleton	0	0	0	4.91251	15.7859	9.05457
FV113G1_13170	hypothetical protein	+	-	-	Singleton	0	0	0	6.04898	0	0
FV113G1_13180	hypothetical protein	+	-	-	cluster88	0	0	0	0	0	0
FV113G1_13190	hypothetical protein	+	+	-	cluster96	0.924457	0	0	1.2098	1.72781	3.56777
FV113G1_13200	hypothetical protein	+	-	-	Singleton	0	0	5.08389	0	0	0
FV113G1_13210	hypothetical protein	+	+	-	cluster2458	0	0	5.14991	0	3.75855	0
FV113G1_13220	hypothetical protein	+	-	-	cluster2278	0	0	5.86024	7.98585	11.4052	11.7754
FV113G1_13230	hypothetical protein	+	+	-	cluster89	0	3.24331	0	0	12.4745	10.3035
FV113G1_13240	hypothetical protein	+	-	-	Singleton	8.31391	5.04999	2.66136	8.16004	23.308	32.086
FV113G1_13250	phage terminase	+	-	-	cluster2259	0	0	0	1.62764	22.0834	6.00002
FV113G1_13260	hypothetical protein	+	-	-	cluster2275	0	0	0	0	9.23643	6.88726
FV113G1_13270	phage portal protein	+	-	-	Singleton	0.647894	0	0	0	10.8982	6.87617
FV113G1_13280	phage minor capsid protein	+	-	-	Singleton	0	0	0	3.30393	15.7287	8.11959
FV113G1_13290	phage minor structural protein	+	-	-	Singleton	0	0	3.6214	0	10.572	15.0083
FV113G1_13300	hypothetical protein	+	-	-	Singleton	0.788023	0	1.00902	0	13.2553	9.12369
FV113G1_13310	hypothetical protein	+	-	-	Singleton	0	0	0	0	7.82184	4.03785
FV113G1_13320	hypothetical protein	+	-	-	Singleton	0	0	0	0	3.808	1.9658
FV113G1_13330	hypothetical protein	+	-	-	Singleton	0	0	0	0	17.4643	7.72761
FV113G1_13340	hypothetical protein	+	-	-	Singleton	0	0	0	0	5.31024	8.22388
FV113G1_13350	hypothetical protein	+	-	-	Singleton	0	0	0	0	10.6205	5.48259
FV113G1_13360	hypothetical protein	+	-	-	Singleton	1.1599	0	1.48518	0	7.58748	6.71463
FV113G1_13370	hypothetical protein	+	-	-	Singleton	0	0	0	0	4.34112	7.47002
FV113G1_13380	hypothetical protein	+	-	-	Singleton	4.87706	2.96239	17.1731	14.3604	6.83641	21.1749
FV113G1_13390	phage-related minor tail protein	+	-	-	Singleton	0	1.02934	0.542467	3.04932	19.0035	12.8758
FV113G1_13400	hypothetical protein	+	-	-	Singleton	0	0	1.65918	1.69574	8.47639	5.00085
FV113G1_13410	hypothetical protein	+	-	-	Singleton	0	0	1.36975	2.09991	12.9959	9.28915
FV113G1_13420	hypothetical protein	+	-	-	Singleton	2.55945	1.55464	1.63861	1.67472	9.56721	3.70414
FV113G1_13430	hypothetical protein	+	-	-	Singleton	2.04418	2.48333	8.5067	2.67513	18.6253	7.88913
FV113G1_13440	hypothetical protein	+	-	+	cluster2670	0	0	0	0	2.35291	0
FV113G1_13450	hypothetical protein	+	-	-	Singleton	0	0	0	3.21652	4.59378	9.48574
FV113G1_13460	hypothetical protein	+	-	-	cluster2291	0	0	0	0	3.808	0
FV113G1_13470	hypothetical protein	+	+	+	cluster47	0	0	1.28331	1.31159	4.68298	7.73595
FV113G1_13480	hypothetical protein	+	-	-	Singleton	0	0	0	0	3.25178	0
FV113G1_13490	hypothetical protein	+	-	-	Singleton	0	0	0	0	0	3.83078
FV113G1_13500	hypothetical protein	+	-	-	Singleton	0	0	0	0	0	0
FV113G1_13510	hypothetical protein	+	-	-	Singleton	0	0	0	0	0	0
FV113G1_13520	hypothetical protein	+	-	-	Singleton	0	0	5.91855	0	0	4.45972
FV113G1_13530	hypothetical protein	+	-	-	cluster54	59.303	88.0524	223.583	30.1806	46.1821	19.0724
FV113G1_13540	putative RNA polymerase sigma-H factor	+	-	-	cluster2285	0	7.60048	6.00823	0	4.38497	1.5091
FV113G1_13550	GMP synthase	+	+	+	cluster313	50.71	55.7369	54.1092	41.8712	84.0581	92.0284
FV113G1_13560	putative phosphatase	+	+	+	cluster267	29.2163	22.7154	29.9278	18.3524	22.9342	32.699
FV113G1_13570	haloacid dehalogenase	+	+	+	cluster478	1.53313	3.72499	5.88925	4.01269	8.59628	2.95842
FV113G1_13580	hypothetical protein	+	+	+	cluster2144	42.2996	38.54	35.7856	20.7583	37.4113	59.7602
FV113G1_13590	PTS glucose transporter subunit IIA	+	+	+	cluster1197	203.99	207.261	230.327	325.196	282.476	178.923
FV113G1_13600	chaperone protein ClpB	+	+	+	cluster957	90.1319	151.541	353.15	19.8159	29.9852	58.7862
FV113G1_13610	fumarate reductase	+	+	+	cluster1496	19.0162	11.8808	3.47845	34.129	24.3712	34.0738
FV113G1_13620	fumarate reductase	+	+	+	cluster174	27.7337	40.1092	24.5197	17.2828	22.2147	21.0244
FV113G1_13630	hydroxylamine reductase	+	+	+	cluster772	24.333	98.087	206.061	13.7506	14.4704	15.4736
FV113G1_13640	putative ferredoxin	+	+	+	cluster1188	20.3274	23.2416	38.2764	9.38877	16.7611	23.0734
FV113G1_13650	tRNA-specific 2-thiouridylase MnmA	+	+	+	cluster1562	18.9257	20.9013	30.8422	13.5094	20.9017	13.28
FV113G1_13660	lysine transporter LysE	+	+	+	cluster1149	11.9113	3.61754	19.0646	11.6908	16.6966	8.61926
FV113G1_13670	hypothetical protein	+	+	+	cluster835	10.4981	9.56502	10.0816	0	4.90522	0
FV113G1_13680	hypothetical protein	+	+	+	cluster1223	3.25993	0	12.5224	4.26612	6.0928	12.5811
FV113G1_13690	putative peptidase	+	+	+	cluster294	14.4716	19.9246	23.4714	21.4635	32.457	33.5104
FV113G1_13700	putative isomerase	+	+	+	cluster540	4.15696	17.675	13.3068	10.88	25.2504	25.0672
FV113G1_13710	amino acid transporter	+	+	+	cluster419	0	0	1.7241	1.76209	9.43722	8.44437
FV113G1_13720	putative transposase	+	-	-	cluster3	1.25636	0	0.804347	0.822073	3.52221	0
FV113G1_13730	rubredoxin	+	+	+	cluster997	13.583	6.60042	31.306	10.6653	15.232	13.1053
FV113G1_13740	putative transcriptional regulator	+	+	+	cluster2217	0	2.22618	0	4.79623	1.71247	3.53611
FV113G1_13750	hypothetical protein	+	+	+	cluster1433	9.67791	164.598	176.586	15.8313	24.871	14.0063
FV113G1_13760	hypothetical protein	+	+	+	cluster473	15.9401	197.794	198.272	20.8601	23.408	18.6751
FV113G1_13770	L-erythro-3 5-diaminohexanoate dehydrogenase	+	+	+	cluster1298	14.3211	143.531	155.867	17.57	17.5652	11.2266
FV113G1_13780	lysine 2 3-aminomutase	+	-	+	cluster2729	25.3115	194.443	198.272	11.6908	13.9139	12.9289
FV113G1_13790	hypothetical protein	+	+	+	cluster153	37.4845	299.244	271.981	18.6873	28.357	28.4162
FV113G1_13800	DNA mismatch repair protein MutS	+	+	+	cluster769	31.7309	195.822	167.393	11.6269	18.3845	20.8181
FV113G1_13810	L-beta-lysine 5 6-aminomutase subunit alpha	+	+	+	cluster1978	33.4158	237.043	198.654	25.7694	20.6322	35.1192
FV113G1_13820	L-beta-lysine 5 6-aminomutase subunit beta	+	+	+	cluster1696	33.891	221.475	179.567	18.3524	21.8421	33.8265
FV113G1_13830	hypothetical protein	+	+	+	cluster1817	36.7162	31.9984	26.5725	37.6035	38.7867	46.2063
FV113G1_13840	putative lipoprotein	+	+	+	cluster1259	19.8734	22.1308	16.9644	28.1747	12.3811	22.3701
FV113G1_13850	putative efflux pump protein	+	+	-	cluster2381	0.670332	0	0	1.75447	1.87927	3.88053
FV113G1_13860	putative oxidoreductase	+	+	+	cluster1242	1.20503	1.46391	1.54297	4.73092	10.1349	15.1144
FV113G1_13870	hypothetical protein	+	+	+	cluster956	0.792054	1.92442	4.05671	16.5844	30.3471	48.1444
FV113G1_13880	aspartate aminotransferase	+	+	+	cluster266	4.45602	2.70665	8.55848	10.6909	20.8207	88.1355
FV113G1_13890	fumarate hydratase	+	+	+	cluster1088	150.989	49.5384	62.0922	20.192	41.1969	128.665
FV113G1_13900	fumarate hydratase	+	+	+	cluster418	399.604	109.226	153.501	80.6206	80.9098	231.33
FV113G1_13910	hypothetical protein	+	+	+	cluster1707	0	0	0	0	0	0
FV113G1_13920	glycerol uptake operon antiterminator regulatory protein	+	+	+	cluster1375	8.28057	2.01189	10.6028	4.33456	15.4764	28.7616
FV113G1_13930	glycerol transporter	+	+	+	cluster324	1.24876	1.51703	0	0	15.1706	7.22905
FV113G1_13940	glycerol kinase	+	+	+	cluster902	9.25378	3.74725	8.68919	12.11	27.096	20.2375
FV113G1_13950	L-2-hydroxyglutarate oxidase LhgO	+	+	+	cluster1412	3.25308	2.37116	2.49922	0.851432	20.064	6.90506
FV113G1_13960	putative pyridine nucleotide-disulfide oxidoreductase	+	+	+	cluster1688	1.47473	0.895771	3.7766	2.89487	15.8485	12.8058
FV113G1_13970	hypothetical protein	+	+	+	cluster232	0	0	10.3446	3.52419	7.54978	7.79481
FV113G1_13980	putative transposase	+	-	-	cluster3	0	0	0	0	0	0
FV113G1_13990	putative autotransporter	+	-	-	Singleton	2.32399	0.20913	0.220424	18.2478	32.8983	51.5718
FV113G1_14000	hypothetical protein	+	+	+	cluster361	8.54326	10.3786	0	8.38514	11.9755	16.4856
FV113G1_14010	molybdenum cofactor biosynthesis protein	+	+	+	cluster406	5.71741	4.63045	3.6604	3.74106	6.23341	1.83877
FV113G1_14020	hypothetical protein	+	+	+	cluster1782	12.5706	18.0476	16.0958	11.964	18.1548	7.7181
FV113G1_14030	hypothetical protein	+	+	+	cluster1729	10.8453	13.1752	15.4297	4.73092	12.3871	22.0903
FV113G1_14040	intermediate/imine deaminase	+	+	+	cluster16	88.4838	131.38	217.155	77.1965	64.3129	106.715
FV113G1_14050	membrane protein	+	+	+	cluster157	6.0487	1.46962	7.74498	3.16626	6.783	9.33753
FV113G1_14060	putative PTS-dependent dihydroxyacetone kinase dihydroxyacetone-binding subunit DhaK	+	+	+	cluster213	0.932811	0	2.38881	6.10364	19.1776	6.30002
FV113G1_14070	putative PTS-dependent dihydroxyacetone kinase ADP-binding subunit DhaL	+	+	+	cluster1869	0	0	1.92497	3.93477	21.0734	8.70294
FV113G1_14080	putative PTS-dependent dihydroxyacetone kinase phosphotransferase subunit DhaM	+	+	+	cluster1590	0	0	12.0165	3.07032	13.1549	6.79093
FV113G1_14090	acylglycerophosphoethanolamine acyltransferase	+	+	+	cluster138	4.98166	5.37943	6.73308	3.984	14.742	13.6183
FV113G1_14100	hypothetical protein	+	+	+	cluster440	2.77752	0	1.77822	3.63481	1.29779	5.35966
FV113G1_14110	elongation factor 4	+	+	+	cluster1906	29.3719	36.9338	29.0314	27.6482	39.9682	25.853
FV113G1_14120	N-carbamoyl-L-amino acid hydrolase	+	+	+	cluster1637	4.5994	5.58749	3.92617	5.01586	15.7598	17.0109
FV113G1_14130	lipid A biosynthesis lauroyl acyltransferase	+	+	+	cluster638	10.4981	21.6807	2.68843	12.3645	10.7915	10.1288
FV113G1_14140	5'-methylthioadenosine/S-adenosylhomocysteine nucleosidase	+	+	+	cluster1770	33.3721	34.0548	39.3125	17.469	44.9082	41.2139
FV113G1_14150	folylpolyglutamate synthase	+	+	+	cluster1852	19.5437	34.7003	22.1371	21.6413	40.7419	45.6904
FV113G1_14160	hypothetical protein	+	+	+	cluster1417	3.29461	4.00238	0	4.31151	3.07881	0
FV113G1_14170	putative kinase	+	-	+	cluster2820	10.0209	13.3331	28.7173	13.1139	28.0935	29.4657
FV113G1_14180	hypothetical protein	+	+	+	cluster1788	22.4699	33.2311	36.2768	28.1268	45.648	52.785
FV113G1_14190	hypothetical protein	+	+	+	cluster2154	22.2655	22.1308	29.8055	25.1646	26.4818	70.3061
FV113G1_14200	hypothetical protein	+	+	+	cluster1463	32.138	7.09857	14.9639	30.5873	24.5724	8.45663
FV113G1_14210	lipid II flippase FtsW	+	+	+	cluster824	3.04367	2.77315	0	1.99156	8.53292	4.40493
FV113G1_14220	hypothetical protein	+	+	+	cluster542	0	0	0	0	0	4.45972
FV113G1_14230	asparaginyl-tRNA synthetase	+	+	+	cluster548	49.3907	56.7579	29.9117	38.4319	50.5217	93.3753
FV113G1_14240	putative esterase	+	+	+	cluster380	31.6013	38.3902	27.7465	28.3579	32.9065	94.9542
FV113G1_14250	putative DNA primase	+	+	+	cluster250	17.0161	16.5373	13.0728	11.1341	11.1311	6.56705
FV113G1_14260	hypothetical protein	+	+	+	cluster262	22.4033	11.2067	3.37483	22.4198	11.0837	6.35747
FV113G1_14270	putative inner membrane protein	+	+	+	cluster1470	78.7356	43.0426	11.7619	37.7805	33.1103	44.3137
FV113G1_14280	hypothetical protein	+	+	+	cluster499	5.07694	3.0838	9.75106	6.64396	4.7444	2.44919
FV113G1_14290	hypothetical protein	+	+	+	cluster680	2.16569	0	8.31909	5.66828	6.0715	2.08952
FV113G1_14300	putative integrase	+	+	+	cluster604	3.11249	1.89057	1.99268	0	1.45431	1.50151
FV113G1_14310	hypothetical protein	+	+	+	cluster612	229.402	236.882	372.065	200.139	221.522	95.9114
FV113G1_14320	hypothetical protein	+	+	+	cluster1346	247.409	302.661	363.313	219.622	226.353	156.912
FV113G1_14330	hypothetical protein	+	+	+	cluster1683	277.785	323.781	338.864	206.325	173.645	134.008
FV113G1_14340	putative adhesion protein FadA	+	+	+	cluster494	2027.3	2046.08	2455.52	2285.17	1509.37	1340.01
FV113G1_14350	putative adhesion protein FadA	+	+	+	cluster304	781.272	792.351	985.35	614.063	456.037	459.52
FV113G1_14360	hypothetical protein	+	+	+	cluster856	517.599	549.866	604.52	541.32	501.911	610.139
FV113G1_14370	putative DNA-binding protein	+	+	+	cluster1781	296.515	344.205	464.04	461.331	363.3	390.984
FV113G1_14380	hypothetical protein	+	+	+	cluster258	136.917	102.967	175.314	145.048	161.459	172.99
FV113G1_14390	putative transposase	+	-	-	cluster3	0.628181	0	0	0.822073	1.17407	0.606087
FV113G1_14400	hypothetical protein	+	+	+	cluster1200	66.7032	183.289	209.456	6.2351	5.93658	7.66156
FV113G1_14410	hypothetical protein	+	+	+	cluster1477	0.935629	1.13663	0	3.67325	3.49738	5.41633
FV113G1_14420	ABC transporter permease	+	+	+	cluster763	4.28429	2.23058	2.35105	4.80571	6.86343	3.54309
FV113G1_14430	oxidoreductase	+	+	+	cluster407	8.71012	4.7028	4.95679	7.59903	18.9924	7.47002
FV113G1_14440	putative helicase	+	+	+	cluster337	1.00224	0.608777	3.84993	4.59057	7.49277	5.80196
FV113G1_14450	cobyric acid synthase	+	+	+	cluster877	15.0763	6.86819	4.82608	26.3063	26.4166	12.1217
FV113G1_14460	cobalamin biosynthesis protein	+	-	+	cluster2957	23.9701	12.8126	11.0492	42.6612	24.192	9.2508
FV113G1_14470	threonine-phosphate decarboxylase	+	+	+	cluster705	19.301	12.7895	7.86346	30.9989	23.7757	14.3898
FV113G1_14480	cobyrinic acid a c-diamide synthase	+	+	+	cluster1155	18.9179	7.66067	10.7659	30.2586	20.2979	15.5485
FV113G1_14490	cobalt-precorrin-8X methylmutase	+	+	+	cluster2074	18.6389	13.9342	1.83585	26.2683	28.1369	8.30003
FV113G1_14500	cobalt-precorrin-6A synthase	+	+	+	cluster1371	30.6381	17.1011	9.54248	42.262	34.048	15.9787
FV113G1_14510	cobalt-precorrin-6Y C%285%29-methyltransferase	+	+	+	cluster1763	34.4104	2.32237	4.89559	30.0209	19.6512	1.84445
FV113G1_14520	cobalt-precorrin-6Y C%2815%29-methyltransferase	+	+	+	cluster333	52.9527	11.6961	10.2731	60.8973	31.49	17.0301
FV113G1_14530	cobalt-precorrin-2 C%2820%29-methyltransferase	+	+	+	cluster1930	37.266	15.611	13.1633	65.585	24.0173	17.3577
FV113G1_14540	cobalt-precorrin-4 C%2811%29-methyltransferase	+	+	+	cluster884	57.5319	41.6374	14.1063	56.0667	38.8928	27.1637
FV113G1_14550	cobalamin biosynthesis protein	+	+	+	cluster1156	33.8874	24.0143	22.9007	36.9558	37.8254	19.0724
FV113G1_14560	cobalt-precorrin-3B C%2817%29-methyltransferase	+	+	+	cluster2095	56.8824	19.9629	17.804	81.0564	59.0629	24.3919
FV113G1_14570	precorrin-6x reductase	+	+	+	cluster1348	26.1187	9.06564	6.37017	27.6698	24.4079	14.4
FV113G1_14580	hypothetical protein	+	+	+	cluster1013	5.63079	1.14007	3.60494	8.59689	6.13896	7.24366
FV113G1_14590	hypothetical protein	+	-	+	cluster2672	0	0	3.33229	0	0	0
FV113G1_14600	putative transposase	+	-	-	cluster2	0	0	0	0	3.89775	2.01213
FV113G1_14610	hypothetical protein	+	+	-	cluster1	0	0	0	0	0	0
FV113G1_14620	membrane protein	+	+	+	cluster2201	42.0398	56.1782	80.7441	18.3385	79.8819	95.9949
FV113G1_14630	membrane protein	+	+	+	cluster1273	17.0935	31.7592	28.3245	13.1585	25.3702	47.5365
FV113G1_14640	pyrrolidone-carboxylate peptidase	+	+	+	cluster554	24.4874	43.747	81.153	13.1952	29.6139	84.7761
FV113G1_14650	putative efflux transporter	+	-	-	Singleton	0	0	0	0.900626	7.07442	2.65601
FV113G1_14660	putative acetyltransferase	+	-	-	Singleton	0	4.32441	0	2.32921	8.31633	5.15174
FV113G1_14670	homoserine kinase	+	+	+	cluster307	3.00673	0	1.28331	1.31159	6.55617	1.93399
FV113G1_14680	putative HAD-hydrolase	+	+	+	cluster371	4.02199	3.25735	5.14991	7.01787	5.0114	5.17404
FV113G1_14690	coenzyme PQQ biosynthesis protein B	+	+	+	cluster354	5.39535	1.31089	4.14505	5.64853	8.06713	10.4112
FV113G1_14700	hypothetical protein	+	+	+	cluster1150	9.38464	13.9342	6.67581	17.7396	24.361	31.188
FV113G1_14710	hypothetical protein	+	+	+	cluster966	5.41963	6.58392	6.9395	4.05282	13.0234	27.6391
FV113G1_14720	aldo/keto reductase	+	-	-	Singleton	0	0	0	0	2.80979	0.966993
FV113G1_14730	aldo/keto reductase	+	-	-	Singleton	1.09047	0	0	2.8541	3.05713	2.10423
FV113G1_14740	hypothetical protein	+	-	-	Singleton	0	0	0	0	1.99592	0
FV113G1_14750	hypothetical protein	+	-	-	Singleton	0	0	1.42641	0	0	0
FV113G1_14760	alpha/beta hydrolase	+	-	-	Singleton	0.908191	0	0	1.18851	4.24352	5.25749
FV113G1_14770	hypothetical protein	+	-	-	Singleton	0	0	0	0	2.98359	3.08042
FV113G1_14780	autotransporter	+	+	+	cluster5	0	0.616256	1.29908	0.663852	11.6142	9.29929
FV113G1_14790	putative hydrolase	+	+	+	cluster552	0	12.2887	11.9561	3.05489	6.5444	6.00605
FV113G1_14800	putative aminobenzoyl-glutamate transporter	+	+	+	cluster1413	0	8.92231	23.5105	1.6019	6.29148	3.54309
FV113G1_14810	putative hydrolase	+	+	-	cluster2545	0	0.954883	0	0	4.40723	0.758378
FV113G1_14820	putative aminobenzoyl-glutamate transporter	+	+	-	cluster2512	0	0	1.51932	0.776402	2.77211	4.00691
FV113G1_14830	metallo-dependent hydrolase	+	+	+	cluster1826	1.60048	6.80509	2.04932	0	8.22607	5.40467
FV113G1_14840	putative aminobenzoyl-glutamate transporter	+	+	+	cluster1703	0.57995	1.40908	0.74259	0.758955	5.96159	6.15507
FV113G1_14850	hypothetical protein	+	+	+	cluster1252	27.1661	23.1015	20.8707	7.11021	7.616	7.86318
FV113G1_14860	ribose 5-phosphate isomerase B	+	+	+	cluster1682	68.8207	104.507	74.3518	25.3301	42.2054	58.1002
FV113G1_14870	peptidylprolyl isomerase	+	+	+	cluster1066	95.5843	127.73	107.703	77.5539	46.4482	36.889
FV113G1_14880	putative glutamine amidotransferase	+	+	+	cluster1001	1.58007	7.67804	16.1854	0	1.47657	0
FV113G1_14890	arginine decarboxylase	+	+	+	cluster204	45.485	90.3322	61.2793	23.2921	16.263	14.5012
FV113G1_14900	putative membrane protein	+	+	+	cluster222	3.65779	7.40598	10.9284	4.78679	13.6728	10.5874
FV113G1_14910	putative mechanosensitive ion channel protein	+	+	+	cluster1504	6.61267	8.03325	16.9342	4.32685	10.2992	6.38009
FV113G1_14920	putative transporter	+	+	+	cluster1063	16.1861	39.3266	49.7406	11.2971	20.1678	7.28783
FV113G1_14930	TPR repeat-containing protein	+	+	+	cluster627	36.9282	54.5474	71.4637	34.0481	41.9603	42.5123
FV113G1_14940	hypothetical protein	+	-	-	Singleton	0	0	0	0	0	0
FV113G1_14950	hypothetical protein	+	-	+	cluster2728	0	0	1.47964	0	11.8787	31.218
FV113G1_14960	hypothetical protein	+	-	-	Singleton	2.22801	0	0	1.45785	1.04104	40.8433
FV113G1_14970	putative ABC transporter ATP-binding protein	+	-	+	cluster2751	2.78168	2.25284	0	1.21342	6.93193	55.466
FV113G1_14980	amino acid ABC transporter ATP-binding protein	+	+	+	cluster1123	2.84122	12.0806	0	1.85909	5.31024	9.59452
FV113G1_14990	amino acid ABC transporter permease	+	+	+	cluster295	1.48179	3.60023	9.48668	5.81744	5.53891	7.14835
FV113G1_15000	amino acid ABC transporter substrate-binding protein	+	+	+	cluster1816	12.0503	8.78344	18.5156	42.5782	23.6481	51.1566
FV113G1_15010	xanthine phosphoribosyltransferase	+	+	+	cluster515	19.6631	23.8872	2.09811	8.57739	29.0939	58.4954
FV113G1_15020	hypothetical protein	+	+	+	cluster56	0	11.8309	7.48195	2.54894	7.28071	20.6718
FV113G1_15030	hypothetical protein	+	-	-	Singleton	6.83147	0	0	2.98001	2.128	13.1824
FV113G1_15040	putative transcriptional regulator	+	-	+	cluster2720	0	1.29287	1.36269	1.39272	0	1.02681
FV113G1_15050	chromate transporter	+	-	+	cluster2913	0	0	0	0	1.51523	3.12881
FV113G1_15060	chromate transporter	+	-	+	cluster2661	0	1.96976	0	0	3.03045	6.25761
FV113G1_15070	hypothetical protein	+	-	+	cluster2844	0	0	0	0	1.75399	5.43274
FV113G1_15080	hypothetical protein	+	+	-	cluster2507	0	5.15375	5.4321	0	0	0
FV113G1_15090	hypothetical protein	+	-	-	Singleton	6.07242	7.37694	15.5507	11.9201	14.1867	0
FV113G1_15100	hypothetical protein	+	+	-	cluster2399	12.0974	11.757	12.392	9.49879	24.871	56.0252
FV113G1_15110	alpha/beta hydrolase	+	-	-	Singleton	32.4098	27.7064	21.5178	18.8503	28.0434	56.749
FV113G1_15120	amino acid/polyamine transporter	+	+	+	cluster1902	0	4.0983	2.59178	0.882967	8.82726	6.50982
FV113G1_15130	putative amidohydrolase	+	+	+	cluster1919	0.570337	4.15717	4.38169	0.746375	9.59364	7.15361
FV113G1_15140	putative diguanylate cyclase	+	-	+	cluster2866	0	4.52072	11.118	0.541097	4.25032	4.38826
FV113G1_15150	putative cystathionine beta-lyase	+	+	+	cluster1657	1.56807	1.90493	3.01172	0	8.05947	12.8598
FV113G1_15160	putative transcriptional regulator	+	+	+	cluster503	4.50791	1.6429	5.19489	7.07916	11.7954	15.6577
FV113G1_15170	hypothetical protein	+	+	+	cluster338	3.68682	0	4.72075	0	3.44533	7.11431
FV113G1_15180	D-cysteine desulfhydrase	+	+	+	cluster773	0	8.05372	7.27602	3.71818	16.8158	10.9652
FV113G1_15190	sodium:proton antiporter	+	+	+	cluster1434	0	2.73286	0.960153	1.96262	4.90522	5.06442
FV113G1_15200	outer membrane channel protein	+	+	+	cluster614	26.5813	82.0107	91.8424	3.31293	11.4344	7.73463
FV113G1_15210	putative transporter	+	+	+	cluster1597	49.2115	171.105	169.481	3.33108	22.2012	11.4609
FV113G1_15220	multidrug transporter	+	+	+	cluster869	44.9084	155.52	185.203	4.57946	10.3555	8.72206
FV113G1_15230	outer membrane protein	+	+	-	cluster2480	167.906	453.282	444.319	6.51055	11.6228	9.60003
FV113G1_15240	pyruvate kinase	+	+	+	cluster876	7.90706	8.00477	16.0305	14.6591	19.0886	24.7941
FV113G1_15250	5'-methylthioadenosine/S-adenosylhomocysteine nucleosidase	+	+	+	cluster2196	4.30129	5.22533	0	5.62891	15.0733	25.9376
FV113G1_15260	hypothetical protein	+	+	+	cluster1186	10.3231	12.5408	26.4362	10.132	26.5291	9.96003
FV113G1_15270	hypothetical protein	+	+	+	cluster60	0	0	0	0	12.8406	4.07919
FV113G1_15280	hypothetical protein	+	+	+	cluster15	0	0	0	0	21.5173	11.1078
FV113G1_15290	hypothetical protein	+	+	+	cluster8	0	0	0	0	0	0
FV113G1_15300	hypothetical protein	+	+	+	cluster10	0	3.54928	3.74097	0	16.3816	2.81888
FV113G1_15310	hypothetical protein	+	+	+	cluster57	0	0	0	0	0	0
FV113G1_15320	hypothetical protein	+	+	+	cluster11	0	0	0	4.94246	7.05873	0
FV113G1_15330	hypothetical protein	+	+	+	cluster5	0.246375	0.897909	1.26187	1.6121	12.2026	5.94274
FV113G1_15340	putative DNA-binding protein	+	+	+	cluster4	0	0	0	0	0	12.196
FV113G1_15350	putative DNA-binding protein	+	+	+	cluster6	0	0	0	0	6.43129	0
FV113G1_15360	hypothetical protein	+	+	+	cluster38	0	0.612244	0	0.659531	11.3032	8.26626
FV113G1_15370	putative DNA-binding protein	+	-	+	cluster2960	0	0	0	0	0	0
FV113G1_15380	putative DNA-binding protein	+	-	-	Singleton	0	0	0	0	6.36062	0
FV113G1_15390	hypothetical protein	+	-	-	Singleton	1.21926	4.44359	1.56119	3.1912	6.83641	8.23467
FV113G1_15400	hypothetical protein	+	+	+	cluster952	1.33488	0	0	0	7.48469	3.8638
FV113G1_15410	hypothetical protein	+	-	-	Singleton	2.47755	3.00979	3.17234	0	0	7.17122
FV113G1_15420	hypothetical protein	+	+	+	cluster7	0	0	0	16.7127	25.3605	21.563
FV113G1_15430	putative autotransporter	+	+	+	cluster68	1.44463	1.09686	1.04049	22.8045	30.2064	48.9581
FV113G1_15440	hypothetical protein	+	+	+	cluster25	0	0	0	5.00348	3.57294	0
FV113G1_15450	putative periplasmic transport protein	+	-	+	cluster2774	0.616919	0	0	22.6054	37.4732	129.758
FV113G1_15460	phosphoesterase	+	+	+	cluster528	1.73985	0	0	0	4.87767	1.67866
FV113G1_15470	hypothetical protein	+	+	+	cluster598	0	2.30812	4.86556	0	8.87755	3.66627
FV113G1_15480	putative RNA polymerase sigma-H factor	+	+	+	cluster2156	53.1796	77.905	64.0878	4.09376	8.76994	3.01819
FV113G1_15490	hypothetical protein	+	+	+	cluster830	0	3.1352	3.30453	0	4.82347	2.49001
FV113G1_15500	hypothetical protein	+	+	+	cluster1780	5.58006	3.38941	0	1.82559	1.30364	5.3838
FV113G1_15510	hypothetical protein	+	+	+	cluster1827	3.58027	10.8735	2.29216	4.68534	6.69152	13.8174
FV113G1_15520	hypothetical protein	+	-	+	cluster2870	0	3.00979	0	0	0	7.17122
FV113G1_15530	hypothetical protein	+	-	-	Singleton	0	0	0	0	4.1344	0
FV113G1_15540	hypothetical protein	+	-	-	cluster88	0	0	0	0	0	0
FV113G1_15550	hypothetical protein	+	+	+	cluster1751	2.89433	0	3.70601	3.78768	8.11425	16.7552
FV113G1_15560	hypothetical protein	+	+	+	cluster784	6.45194	6.2704	13.2181	1.68867	20.4997	28.6351
FV113G1_15570	putative transposase	+	-	-	cluster2	0	0	0	1.36459	0.974438	2.01213
FV113G1_15580	hypothetical protein	+	+	-	cluster1	0	0	0	0	0	0
FV113G1_15590	hypothetical protein	+	+	+	cluster78	11.149	9.02938	3.17234	19.4535	38.2019	40.6369
FV113G1_15600	hypothetical protein	+	+	+	cluster1419	0.721896	4.3849	3.69737	422.287	465.482	363.576
FV113G1_15610	methyltransferase	+	+	+	cluster1532	0	0	1.54297	272.816	280.399	256.946
FV113G1_15620	membrane protein	+	+	+	cluster2034	1.0982	5.33651	5.62472	413.905	428.981	370.852
FV113G1_15630	ABC transporter	+	+	+	cluster549	2.44817	13.3835	14.1063	679.207	776.712	649.567
FV113G1_15640	ABC transporter permease	+	+	+	cluster2023	0.895067	17.3976	20.6294	844.532	828.075	830.77
FV113G1_15650	ABC transporter substrate-binding protein	+	+	+	cluster2083	2.44495	14.8509	18.7836	832.961	1008.36	923.924
FV113G1_15660	hypothetical protein	+	-	-	Singleton	3.12821	0	8.01097	194.453	130.087	126.764
FV113G1_15670	autotransporter	+	+	+	cluster424	3.45036	6.00418	5.73143	276.778	244.877	324.803
FV113G1_15680	hypothetical protein	+	+	+	cluster26	2.71661	0	0	81.7674	86.3147	78.6318
FV113G1_15690	hypothetical protein	+	-	+	cluster27	4.27163	2.59465	0	86.6465	131.731	129.824
FV113G1_15700	putative adhesion protein FadA	+	-	+	cluster51	2.55945	3.10929	0	83.7359	107.631	108.655
FV113G1_15710	hypothetical protein	+	+	+	cluster30	4.62229	0	0	54.4408	34.5562	40.1374
FV113G1_15720	putative DNA-binding protein	+	+	-	cluster2547	0	0	4.2639	78.4416	56.0145	38.555
FV113G1_15730	hypothetical protein	+	+	-	cluster2318	0	0	0	21.8229	21.1491	22.9847
FV113G1_15740	hypothetical protein	+	+	-	cluster2482	0	1.65737	1.74689	41.0638	15.2991	51.3358
FV113G1_15750	hypothetical protein	+	+	-	cluster2542	5.4813	9.98825	10.5277	25.106	66.5895	44.9523
FV113G1_15760	hypothetical protein	+	+	+	cluster1085	12.6923	9.25141	6.50071	26.5759	47.444	80.8232
FV113G1_15770	hypothetical protein	+	-	-	Singleton	32.4678	94.056	118.323	3.2684	2.33394	2.40968
FV113G1_15780	hypothetical protein	+	-	-	Singleton	6.53361	17.4619	21.7513	0	7.32679	6.30382
FV113G1_15790	diguanylate cyclase	+	-	-	Singleton	1.34066	0.542892	2.28885	3.50893	10.4404	7.32989
FV113G1_15800	putative bacterial signaling protein	+	-	-	Singleton	0.497899	0.604862	0	0	0.930573	1.44116
FV113G1_15810	diguanylate cyclase	+	-	+	cluster2912	0	0.8342	1.75851	0	1.28341	1.32506
FV113G1_15820	putative bacterial signaling protein	+	-	+	cluster2895	1.24876	1.51703	0.532988	1.08947	3.5009	2.8113
FV113G1_15830	sugar ABC transporter	+	-	+	cluster2721	4.59485	10.0475	9.41349	2.40523	19.7519	13.2997
FV113G1_15840	hypothetical protein	+	-	-	cluster91	0	0	0	0	0	0
FV113G1_15850	hypothetical protein	+	-	+	cluster2935	0	0	0	2.03659	11.6345	12.0121
FV113G1_15860	hypothetical protein	+	-	-	Singleton	1.4961	5.45252	7.66267	1.95788	1.39811	1.44348
FV113G1_15870	hypothetical protein	+	-	-	cluster54	19.7677	36.0214	92.808	4.31151	3.07881	3.17873
FV113G1_15880	hypothetical protein	+	-	+	cluster94	7.91829	7.48173	5.63271	13.8164	9.86619	21.2217
FV113G1_15890	hypothetical protein	+	-	+	cluster2810	0	0	4.13066	0	3.01467	6.22502
FV113G1_15900	hypothetical protein	+	-	-	Singleton	12.7709	17.4537	22.4844	14.6236	20.8851	24.6434
FV113G1_15910	23S rRNA pseudouridine synthase	+	+	+	cluster958	12.5977	6.37668	16.1306	8.24302	7.84836	4.05154
FV113G1_15920	hypothetical protein	+	+	+	cluster245	1.62143	15.7581	14.533	4.24379	6.0609	3.12881
FV113G1_15930	hypothetical protein	+	-	-	Singleton	5.49751	7.79162	15.2517	9.59247	19.6935	17.6805
FV113G1_15940	nitroreductase	+	+	+	cluster594	0	0	0	1.98668	5.67467	4.39413
FV113G1_15950	putative hydrolase	+	+	+	cluster1108	4.69232	1.42509	10.5144	1.53516	8.76994	14.7137
FV113G1_15960	threonine/alanine-tRNA synthetase	+	+	+	cluster861	3.30339	10.0326	6.34469	6.48451	10.8046	13.5456
FV113G1_15970	23S rRNA %28adenine%282503%29-C%282%29%29-methyltransferase RlmN	+	+	+	cluster1491	16.764	20.3654	12.4273	19.629	25.5603	14.4718
FV113G1_15980	penicillin-binding protein	+	+	+	cluster1296	30.7982	42.0914	35.6012	44.2227	28.7809	51.1758
FV113G1_15990	putative methionine-R-sulfoxide reductase	+	+	+	cluster2019	7.33002	8.90471	14.0785	4.79623	5.13742	8.84026
FV113G1_16000	hypothetical protein	+	+	+	cluster229	0	5.78806	0	0	0	0
FV113G1_16010	hypothetical protein	+	+	+	cluster1124	33.9576	23.1015	41.7414	14.2204	11.424	14.4158
FV113G1_16020	hypothetical protein	+	+	+	cluster2223	14.5169	17.6355	12.392	0	0	0
FV113G1_16030	ATP-dependent DNA helicase PcrA	+	-	-	Singleton	6.8748	7.5563	5.8685	5.99783	17.132	8.21229
FV113G1_16040	putative metallophosphatase	+	+	+	cluster358	6.28819	11.4586	8.05164	8.22907	20.5671	9.10054
FV113G1_16050	diguanylate cyclase	+	-	+	cluster2868	8.96218	7.66158	10.2005	9.55648	14.8892	6.72542
FV113G1_16060	hypothetical protein	+	-	-	Singleton	0	0	0	0	0	0
FV113G1_16070	putative acetyltransferase	+	+	+	cluster518	12.9941	7.89281	27.7303	14.1707	14.1668	12.5371
FV113G1_16080	hypothetical protein	+	+	+	cluster706	11.3649	12.0806	14.552	7.43636	13.2756	4.11194
FV113G1_16090	hypothetical protein	+	+	+	cluster771	4.36188	1.76631	3.72341	7.61093	8.15234	2.80564
FV113G1_16100	CRISPR-associated protein Cas6	+	+	+	cluster387	1.33488	6.48662	18.8016	3.49381	9.97959	6.43967
FV113G1_16110	CRISPR-associated protein Cas8b	+	+	+	cluster1193	27.4477	33.9734	45.755	27.1092	22.2622	23.4844
FV113G1_16120	CRISPR-associated protein Cas7	+	+	+	cluster1452	45.225	54.9406	55.3901	28.3054	27.5627	37.943
FV113G1_16130	CRISPR-associated protein Cas5	+	+	+	cluster288	40.5551	73.1547	58.2226	32.1652	27.5627	35.5715
FV113G1_16140	CRISPR-associated protein Cas3	+	+	+	cluster560	19.4007	26.1873	24.8414	14.5751	16.4513	14.9054
FV113G1_16150	CRISPR-associated protein Cas4	+	+	+	cluster713	21.1592	14.0208	12.315	22.6555	16.1781	5.56772
FV113G1_16160	note=subtype I-B CRISPR-associated endonuclease Cas1 pseudogene	N/A	N/A	N/A	N/A	13.9084	18.0227	8.31078	24.2684	11.2644	10.7354
FV113G1_16170	CRISPR-associated endonuclease Cas2	+	+	+	cluster154	13.0397	3.96025	8.34828	8.53225	9.1392	3.14527
FV113G1_16180	putatative transposase	+	+	+	cluster457	4.15138	14.121	3.18935	8.69237	7.75893	8.81182
FV113G1_16190	PTS sugar transporter subunit IIB	+	+	+	cluster1113	114.195	229.957	159.73	293.2	263.309	174.251
FV113G1_16200	hypothetical protein	+	+	+	cluster299	2.12119	2.57688	8.14815	2.7759	7.92899	22.5124
FV113G1_16210	homoserine kinase	+	+	+	cluster1635	0	1.28844	2.71605	2.7759	5.94674	88.003
FV113G1_16220	threonine synthase	+	-	+	cluster2803	1.25636	0.763132	0.804347	0	6.45738	72.1244
FV113G1_16230	homoserine dehydrogenase	+	+	+	cluster388	2.37616	0.96221	4.05671	1.03653	10.3624	521.946
FV113G1_16240	aspartate kinase	+	+	+	cluster139	2.80901	2.55935	2.69757	2.75702	15.0938	514.263
FV113G1_16250	aspartate-semialdehyde dehydrogenase	+	+	+	cluster1207	1.82172	1.10654	8.16412	2.38401	17.024	630.997
FV113G1_16260	hypothetical protein	+	+	+	cluster1582	6.00513	8.33737	9.88612	5.61332	17.6371	8.27703
FV113G1_16270	putative acriflavin resistance protein	+	+	+	cluster1925	6.69278	4.80443	12.8545	5.57362	15.3517	23.7749
FV113G1_16280	efflux pump periplasmic linker protein	+	+	+	cluster1843	7.59466	4.10053	5.40249	4.41724	7.0972	7.32754
FV113G1_16290	outer membrane efflux protein	+	+	+	cluster1041	3.92846	1.5908	4.19179	0.856833	6.73042	8.844
FV113G1_16300	hypothetical protein	+	+	+	cluster690	23.5367	13.5441	23.7926	30.8014	26.6255	43.0273
FV113G1_16310	hypothetical protein	+	+	+	cluster851	40.5551	26.8731	14.1623	14.4743	34.4533	42.6858
FV113G1_16320	putative acetyltransferase	+	+	+	cluster1037	1.74968	0	4.48071	0	4.90522	5.06442
FV113G1_16330	putative transcriptional regulator	+	+	+	cluster529	0	0	0	0	3.78586	3.04013
FV113G1_16340	fuculose phosphate aldolase	+	+	-	cluster2626	0	0	0	1.86766	5.33471	5.50785
FV113G1_16350	PTS sugar transporter subunit IIA	+	+	-	cluster2469	0	0	0	0	3.96449	0
FV113G1_16360	PTS sugar transporter subunit IIB	+	+	-	cluster2315	0	0	3.14717	0	2.29689	4.74287
FV113G1_16370	PTS sugar transporter subunit IIC	+	+	+	cluster360	0	0	0.94415	0	3.44533	3.55715
FV113G1_16380	putative aminopeptidase	+	+	+	cluster666	1.80579	2.19373	12.7171	8.27106	16.8751	30.4899
FV113G1_16390	ABC transporter periplasmic component protein	+	+	+	cluster449	3.04217	8.13058	15.5813	16.7209	24.449	49.898
FV113G1_16400	hypothetical protein	+	+	+	cluster78	7.46249	21.1532	55.739	1.62764	13.9474	12
FV113G1_16410	hypothetical protein	+	+	+	cluster2087	11.4701	18.579	19.5824	0	3.57294	3.6889
FV113G1_16420	hypothetical protein	+	+	+	cluster163	22.9402	58.0593	97.9119	10.007	17.8647	7.3778
FV113G1_16430	hypothetical protein	+	+	+	cluster1335	3.25993	19.8013	8.34828	4.26612	0	6.29055
FV113G1_16440	amino acid binding protein	+	+	+	cluster1617	0.800241	0.972155	3.07398	16.7558	27.6695	241.666
FV113G1_16450	amino acid ABC transporter permease	+	+	+	cluster756	2.09961	0	1.34421	4.12151	12.7536	64.8246
FV113G1_16460	amino acid ABC transporter permease	+	+	+	cluster293	0.955843	0	0	6.25435	11.6121	79.3114
FV113G1_16470	amino acid ABC transporter ATP-binding protein	+	+	+	cluster691	2.32852	1.41438	1.49076	10.6653	13.056	119.071
FV113G1_16480	amino acid ABC transporter ATPase	+	+	+	cluster1350	1.29579	0	0	10.1744	13.32	157.527
FV113G1_16490	hypothetical protein	+	+	+	cluster1832	1.22894	0	0	4.82478	9.18756	106.715
FV113G1_16500	putative acetyltransferase	+	-	+	cluster2679	6.48572	3.93952	10.3807	8.48758	12.1218	6.25761
FV113G1_16510	hypothetical protein	+	+	+	cluster1655	13.7641	5.57369	5.87471	3.00209	4.28753	4.42668
FV113G1_16520	isoaspartyl dipeptidase	+	+	+	cluster1767	16.8924	16.6125	25.7496	26.317	26.3098	20.1788
FV113G1_16530	putative transcriptional regulator	+	+	+	cluster1002	0	0	1.4213	4.35787	4.14922	2.14194
FV113G1_16540	putative efflux pump protein	+	+	+	cluster2135	0	0	0	0.914857	4.57304	4.04696
FV113G1_16550	membrane transport protein	+	+	+	cluster1913	4.86939	5.91547	0	0	10.011	13.1548
FV113G1_16560	aspartate-ammonia ligase	+	+	+	cluster534	76.4791	45.881	74.9563	85.2575	134.998	376.234
FV113G1_16570	amino acid ABC transporter permease	+	+	+	cluster390	0	0	0	5.13015	18.317	10.0861
FV113G1_16580	amino acid ABC transporter ATP-binding protein	+	+	+	cluster1295	10.1957	1.54825	3.26373	8.33913	17.8647	28.2816
FV113G1_16590	amino acid ABC transporter substrate-binding protein	+	+	+	cluster1397	15.3567	18.6557	34.4108	8.37359	20.3303	80.2564
FV113G1_16600	putative 2-phosphosulfolactate phosphatase	+	+	+	cluster1789	3.92017	9.52466	20.0781	3.4201	4.88453	10.0861
FV113G1_16610	hypothetical protein	+	+	+	cluster2093	1.17754	5.72204	4.52331	3.08199	13.2049	11.3613
FV113G1_16620	hypothetical protein	+	+	+	cluster910	2.02414	12.2949	7.77535	9.27115	13.2409	6.83531
FV113G1_16630	putative transcriptional regulator	+	+	-	cluster2490	8.69314	13.2008	18.0879	9.95429	11.1701	16.7748
FV113G1_16640	glucosamine-6-phosphate deaminase	+	+	+	cluster1745	15.7662	23.2575	59.121	20.6325	17.8907	56.5005
FV113G1_16650	putative transposase	+	-	-	cluster2	0	0	0	0	0	3.01819
FV113G1_16660	hypothetical protein	+	+	-	cluster1	0	0	0	0	0	0
FV113G1_16670	hypothetical protein	+	+	+	cluster1444	242.593	438.928	518.811	77.679	84.4107	59.7602
FV113G1_16680	hypothetical protein	+	+	+	cluster1529	341.608	473.87	573.625	88.172	64.0674	70.7086
FV113G1_16690	hypothetical protein	+	+	+	cluster1884	24.5302	32.2832	22.2483	18.7259	24.8337	27.612
FV113G1_16700	putative recombinase	+	+	+	cluster613	1.85445	2.25284	5.93627	7.28051	9.53141	7.15691
FV113G1_16710	23S RNA pseudouridine synthase	+	+	+	cluster619	5.45715	3.31475	17.4689	7.14153	14.0242	21.0609
FV113G1_16720	hypothetical protein	+	+	+	cluster2232	11.9771	8.31434	10.9542	4.47825	14.3905	11.5558
FV113G1_16730	hypothetical protein	+	+	+	cluster2192	1.3583	4.95032	10.4353	3.5551	10.1547	22.279
FV113G1_16740	hypothetical protein	+	-	-	Singleton	2.51783	9.1762	16.1196	3.29497	11.7646	12.1464
FV113G1_16750	hypothetical protein	+	+	+	cluster441	9.16252	13.3571	35.1961	14.3887	18.8372	10.6083
FV113G1_16760	endonuclease V	+	+	+	cluster1811	21.2848	34.9074	17.715	40.3889	43.7593	18.4825
FV113G1_16770	hypothetical protein	+	+	+	cluster1872	133.023	467.124	513.643	2.72001	13.5964	4.01075
FV113G1_16780	hypothetical protein	+	+	+	cluster2028	0	0	0	0	3.01467	0
FV113G1_16790	putative transcriptional repressor	+	+	+	cluster752	12.738	11.6059	17.3296	10.4186	16.3676	27.6525
FV113G1_16800	putative acetyltransferase	+	-	+	cluster2686	8.40796	10.2142	5.38294	9.16927	13.0954	18.9286
FV113G1_16810	autotransporter	+	+	+	cluster459	38.343	45.3858	60.4256	42.4581	79.9318	120.469
FV113G1_16820	inner membrane protein	+	+	+	cluster2189	40.1694	40.9281	46.4569	37.3063	43.5929	67.5115
FV113G1_16830	putative butanol dehydrogenase	+	+	+	cluster1626	19.8014	16.3576	44.6238	27.9862	46.631	60.3715
FV113G1_16840	NAD%28FAD%29-utilizing dehydrogenase	+	+	+	cluster1512	15.8666	13.5641	15.8015	12.3046	20.8681	19.2775
FV113G1_16850	putative DNA-binding protein	+	+	+	cluster239	10.2097	16.5373	26.1457	0	3.18031	22.9847
FV113G1_16860	putative recombinase	+	+	+	cluster561	4.99505	4.04542	6.39586	0	9.33575	4.81937
FV113G1_16870	putative amidohydrolase	+	+	+	cluster863	21.4403	29.905	12.2013	11.431	20.0359	30.6462
FV113G1_16880	putative amidohydrolase	+	+	+	cluster506	21.1339	21.7242	36.4278	17.0197	28.8649	30.5859
FV113G1_16890	putative NAD-dependent epimerase/dehydratase	+	+	+	cluster1424	0	0	0	3.77592	5.3927	3.71181
FV113G1_16900	cyclohexadienyl dehydratase	+	+	+	cluster1308	0	0	0	0	11.4391	7.08619
FV113G1_16910	hypothetical protein	+	+	+	cluster1072	4.48831	8.17878	2.8735	11.7473	23.0688	32.4784
FV113G1_16920	hypothetical protein	+	+	+	cluster215	8.22194	5.54903	12.8672	9.56417	17.9279	34.3753
FV113G1_16930	ethanolamine utilization protein EutH	+	+	+	cluster347	1.69231	9.25141	5.41726	5.53664	8.69806	11.4295
FV113G1_16940	hypothetical protein	+	+	+	cluster1339	2.45788	3.58309	3.14717	43.7447	48.6941	44.583
FV113G1_16950	hypothetical protein	+	+	+	cluster883	0	0	0	7.86955	16.8587	11.6039
FV113G1_16960	hypothetical protein	+	+	+	cluster175	0	1.3986	0	9.03974	11.8345	9.99706
FV113G1_16970	hypothetical protein	+	+	+	cluster2102	0	1.40644	2.96481	31.8165	29.7522	30.1593
FV113G1_16980	hypothetical protein	+	+	+	cluster319	0.473175	0.574827	3.93817	27.8651	40.4597	33.0986
FV113G1_16990	hypothetical protein	+	+	+	cluster12	0	3.57175	0	20.5206	29.3072	27.4216
FV113G1_17000	hypothetical protein	+	-	-	Singleton	0	0	0	0	0	0
FV113G1_17010	hypothetical protein	+	+	+	cluster12	0	2.31522	2.44027	21.1994	41.8529	22.0653
FV113G1_17020	hypothetical protein	+	+	+	cluster1916	0	0	0	18.763	26.797	24.9001
FV113G1_17030	hypothetical protein	+	+	+	cluster1053	0	0	0	11.9201	14.592	8.78826
FV113G1_17040	hypothetical protein	+	+	+	cluster1266	0.732135	0.889418	0	10.5392	12.9994	11.3022
FV113G1_17050	hypothetical protein	+	+	+	cluster19	0	0	0	45.3034	59.4554	58.6769
FV113G1_17060	hypothetical protein	+	+	+	cluster505	0	3.85212	1.35339	55.3286	67.1664	77.5047
FV113G1_17070	hypothetical protein	+	+	+	cluster531	0.718546	0.436455	0.460027	37.6132	53.7184	51.3022
FV113G1_17080	hypothetical protein	+	+	+	cluster296	1.31226	3.18834	0	18.8903	35.5629	44.3137
FV113G1_17090	hypothetical protein	+	-	+	cluster2736	4.51209	4.48479	0	97.1603	120.746	158.701
FV113G1_17100	hypothetical protein	+	+	+	cluster1610	0	2.12556	0	57.2432	98.1044	150.245
FV113G1_17110	hypothetical protein	+	+	+	cluster1035	2.80265	5.10711	1.79431	53.1818	64.1674	94.6428
FV113G1_17120	hypothetical protein	+	-	+	cluster2735	0	2.52499	2.66136	35.3602	29.135	26.0699
FV113G1_17130	hypothetical protein	+	+	+	cluster476	1.19113	0	0	20.2641	27.8277	24.1339
FV113G1_17140	hypothetical protein	+	+	+	cluster1938	6.40745	12.9732	2.73478	206.833	209.571	298.801
FV113G1_17150	hypothetical protein	+	+	+	cluster1561	3.88736	8.39551	4.97753	176.922	151.768	179.197
FV113G1_17160	putative transposase	+	-	-	cluster3	0	0	0	0	0	0
FV113G1_17170	anaerobic ribonucleoside-triphosphate reductase activating protein	+	+	+	cluster172	12.1448	17.2129	33.6932	37.0846	37.8311	29.2942
FV113G1_17180	anaerobic ribonucleoside-triphosphate reductase	+	+	+	cluster423	19.4334	16.576	33.3541	40.0412	42.8896	25.1328
FV113G1_17190	radical SAM protein	+	+	-	cluster2428	4.18504	3.81308	2.67935	4.10759	18.5769	16.1514
FV113G1_17200	hypothetical protein	+	-	-	Singleton	0	0	0	0	0	0
FV113G1_17210	hypothetical protein	+	-	+	cluster2855	2.05095	2.49155	5.25223	5.36797	21.0827	21.767
FV113G1_17220	putative transcriptional regulator	+	+	+	cluster922	2.65262	3.22248	2.54739	5.20705	10.5352	16.6356
FV113G1_17230	2-dehydropantoate 2-reductase	+	+	+	cluster517	0	0	1.13298	1.15795	5.78816	8.53717
FV113G1_17240	citrate transporter	+	+	+	cluster1064	0	0.853116	0	3.67603	3.93753	4.06532
FV113G1_17250	hypothetical protein	+	+	+	cluster1887	0	0	0	0	10.2264	5.27917
FV113G1_17260	enoyl-CoA hydratase	+	+	+	cluster1442	0	0	0	0	6.47929	0
FV113G1_17270	hypothetical protein	+	+	+	cluster1083	3.29461	0	0	0	3.07881	6.35747
FV113G1_17280	hypothetical protein	+	-	-	Singleton	0	2.89403	6.10066	0	4.45243	6.89541
FV113G1_17290	hypothetical protein	+	+	+	cluster1713	6.23543	2.52499	0	0	7.76935	2.00538
FV113G1_17300	putative efflux pump protein	+	+	+	cluster2177	2.04193	5.78806	0.871523	4.45365	10.177	8.53717
FV113G1_17310	hypothetical protein	+	+	+	cluster1432	9.10862	9.48464	9.99688	5.10859	7.296	10.0437
FV113G1_17320	branched-chain amino acid transporter	+	+	+	cluster110	8.29535	0	3.54056	3.61859	5.168	2.66787
FV113G1_17330	inner membrane protein	+	+	+	cluster2105	16.9874	17.4619	20.0781	0	6.10566	2.52153
FV113G1_17340	putative haloacid dehalogenase	+	+	+	cluster1073	52.1955	59.1813	68.3183	7.58955	10.8393	4.47642
FV113G1_17350	hypothetical protein	+	+	+	cluster1475	57.2542	30.0347	36.6552	66.4117	65.664	195.853
FV113G1_17360	C4-dicarboxylate ABC transporter	+	+	+	cluster2050	0	0	1.25887	2.57322	1.83751	9.48574
FV113G1_17370	aminopeptidase	+	+	+	cluster1847	11.6551	10.1135	10.6598	13.0736	12.4477	11.2452
FV113G1_17380	polysaccharide deacetylase	+	+	+	cluster227	22.673	28.7958	22.4334	27.6482	19.2618	31.8191
FV113G1_17390	outer membrane protein	+	+	+	cluster1526	37.0675	21.789	48.9937	26.6015	39.1092	99.2157
FV113G1_17400	putative cobalamin binding protein	+	+	+	cluster1748	2.92163	10.6478	11.2229	5.73512	10.9211	40.8737
FV113G1_17410	autotransporter	+	+	+	cluster5	0	0.35865	0	1.15905	6.06957	3.98781
FV113G1_17420	putative transposase	+	-	-	cluster3	0	0	0	0	2.76505	0
FV113G1_17430	hypothetical protein	+	+	+	cluster1646	33.3983	29.5078	19.4384	27.8135	19.8613	20.5059
FV113G1_17440	histidinol phosphatase	+	+	+	cluster148	14.7473	16.4225	37.766	24.1239	16.0782	41.5001
FV113G1_17450	putative acetyltransferase	+	-	-	Singleton	0	0	3.74097	0	9.55593	7.04719
FV113G1_17460	flavodoxin	+	-	+	cluster2801	1.73985	0	6.68331	2.27686	8.12944	10.0719
FV113G1_17470	hypothetical protein	+	-	-	Singleton	0	1.62166	8.54619	1.7469	7.48469	9.01554
FV113G1_17480	hypothetical protein	+	-	+	cluster2755	0	0	0	0	4.10508	12.7149
FV113G1_17490	hypothetical protein	+	-	-	Singleton	0	0	0	0	1.99592	6.18209
FV113G1_17500	hypothetical protein	+	-	-	Singleton	0	0	3.4482	0	2.51659	5.19654
FV113G1_17510	putative transcriptional regulator	+	-	-	Singleton	1.04274	0	2.67032	0	2.92331	5.03032
FV113G1_17520	cardiolipin synthase	+	+	+	cluster1660	8.33543	14.0208	14.778	6.71274	8.98783	14.2286
FV113G1_17530	hypothetical protein	+	+	+	cluster845	13.7641	16.7211	11.7494	19.5136	13.9345	32.0934
FV113G1_17540	hypothetical protein	+	+	+	cluster194	15.6494	14.0083	13.7103	11.8566	11.5455	23.8405
FV113G1_17550	GTP pyrophosphokinase	+	+	+	cluster1875	27.291	27.388	18.2319	32.6089	32.1565	67.545
FV113G1_17560	hypothetical protein	+	+	+	cluster736	5.53024	6.71829	1.77028	5.42788	11.628	17.3411
FV113G1_17570	hypothetical protein	+	+	+	cluster574	2.33437	5.67172	0.996339	8.14637	10.1802	10.5106
FV113G1_17580	hypothetical protein	+	+	+	cluster569	3.99604	0	0	2.61472	8.40217	9.63874
FV113G1_17590	phosphoribosylamine--glycine ligase	+	+	+	cluster880	20.745	20.7013	33.2034	60.1136	158.551	155.119
FV113G1_17600	phosphoribosylaminoimidazolecarboxamide formyltransferase	+	+	+	cluster274	20.399	30.0378	34.8261	55.0083	129.974	130.614
FV113G1_17610	phosphoribosylglycinamide formyltransferase	+	+	+	cluster621	25.8078	19.595	47.5026	80.212	153.748	163.407
FV113G1_17620	phosphoribosylformylglycinamidine cyclo-ligase	+	+	+	cluster328	29.6712	28.1605	47.4902	86.1527	146.437	115.405
FV113G1_17630	amidophosphoribosyltransferase	+	+	+	cluster2007	21.9311	25.8351	50.2061	75.6642	156.504	117.981
FV113G1_17640	phosphoribosylaminoimidazole-succinocarboxamide synthase	+	+	+	cluster2108	37.5778	26.7607	44.7978	83.0912	165.895	138.774
FV113G1_17650	N5-carboxyaminoimidazole ribonucleotide mutase	+	+	+	cluster1379	7.74233	4.7028	14.8704	35.4622	70.5432	44.8201
FV113G1_17660	phosphoribosylformylglycinamidine synthase	+	+	+	cluster2031	16.2078	10.905	15.3253	36.5472	89.4788	76.264
FV113G1_17670	formate--tetrahydrofolate ligase	+	+	+	cluster885	13.3921	8.13457	8.5739	36.5119	83.433	59.7602
FV113G1_17680	3-dehydroquinate dehydratase	+	+	+	cluster584	0	0	2.62611	5.36797	5.74983	1.97881
FV113G1_17690	shikimate dehydrogenase	+	+	+	cluster332	2.26881	11.0249	7.26269	5.93819	30.743	26.2682
FV113G1_17700	putative tripartite tricarboxylate transporter receptor TctC	+	-	+	cluster2847	1.87693	2.28015	0	0	9.64694	9.05457
FV113G1_17710	putative tripartite tricarboxylate transporter TctA	+	-	+	cluster2707	0	0.74796	0	1.61146	7.47973	4.7523
FV113G1_17720	putative tripartite tricarboxylate transporter TctB	+	-	+	cluster2920	0	0	0	0	7.14588	3.6889
FV113G1_17730	glucarate dehydratase	+	-	+	cluster2817	0.685162	0	0	3.58656	16.6474	9.91596
FV113G1_17740	hypothetical protein	+	+	+	cluster965	3.33003	13.1476	5.32988	1.08947	8.55777	8.83551
FV113G1_17750	putative cryptic C4-dicarboxylate transporter	+	+	+	cluster2097	4.75406	12.3758	2.60884	0	3.17333	6.55265
FV113G1_17760	putative fumarate reductase	+	+	+	cluster1293	8.65065	15.4133	11.0766	1.50943	14.0123	3.33856
FV113G1_17770	putative ferredoxin	+	+	+	cluster2141	4.09286	4.97212	3.49377	0	7.64955	5.26521
FV113G1_17780	anaerobic sulfite reductase subunit B	+	+	+	cluster1801	2.15814	5.24354	11.0535	0	5.04195	4.16447
FV113G1_17790	anaerobic sulfite reductase subunit A	+	+	+	cluster142	6.32027	9.87177	5.78051	0	6.75004	5.22684
FV113G1_17800	hypothetical protein	+	+	+	cluster124	1.06059	2.57688	8.14815	0	1.98225	2.04658
FV113G1_17810	hypothetical protein	+	+	+	cluster2195	2.06462	10.0326	0	0	7.71755	3.98401
FV113G1_17820	putative heterodisulfide reductase subunit A	+	+	+	cluster1554	3.74252	5.68314	3.59405	1.22442	11.3665	9.02722
FV113G1_17830	putative heterodisulfide reductase subunit C	+	+	+	cluster1985	2.24415	8.17878	5.747	0	18.8744	8.6609
FV113G1_17840	putative heterodisulfide reductase subunit B	+	+	+	cluster1620	0	7.31953	6.17188	0	11.261	3.48795
FV113G1_17850	hypothetical protein	+	+	+	cluster1179	4.48831	2.72626	2.8735	0	8.38864	8.6609
FV113G1_17860	endonuclease V	+	-	+	cluster2769	0	1.59417	0	0	4.90522	3.79832
FV113G1_17870	putative transposase	+	-	-	cluster3	0	1.52626	0.804347	0	1.17407	0.606087
FV113G1_17880	putative transcriptional regulator	+	+	+	cluster348	20.3746	14.8509	22.6099	26.6633	24.1173	22.279
FV113G1_17890	thiamine-phosphate synthase	+	+	+	cluster1114	0	0	3.74097	1.91171	12.2862	5.63775
FV113G1_17900	thiamine biosynthesis protein ThiF	+	+	+	cluster1644	1.71101	2.07859	2.19085	0	1.59894	3.30167
FV113G1_17910	thiamine biosynthesis protein ThiH	+	+	+	cluster1247	0	0	4.29857	2.19665	5.49013	4.85855
FV113G1_17920	thiazole synthase	+	+	+	cluster724	0	1.4526	4.59316	0	8.93925	2.30734
FV113G1_17930	sulfur carrier protein ThiS	+	+	+	cluster911	0	0	0	0	0	4.20846
FV113G1_17940	phosphomethylpyrimidine synthase	+	+	+	cluster1598	0.726979	1.76631	10.2394	0.951366	10.1904	7.71552
FV113G1_17950	putative Na%2B/alanine symporter	+	+	+	cluster742	1.37336	0.8342	0	30.5534	60.9618	46.3771
FV113G1_17960	hypothetical protein	+	-	+	cluster2647	0	1.87176	0	2.01633	2.87968	1.48657
FV113G1_17970	hypothetical protein	+	-	+	cluster2846	0	0	2.25309	2.30274	1.64436	0
FV113G1_17980	hypothetical protein	+	-	-	Singleton	0	2.76635	2.91576	0.993338	12.0587	9.52062
FV113G1_17990	hypothetical protein	+	-	-	Singleton	4.55431	1.84424	0	1.98668	7.09334	0
FV113G1_18000	hypothetical protein	+	-	-	Singleton	0	2.63094	1.38651	0	4.04767	2.08952
FV113G1_18010	putative filamentous haemagglutinin adhesin	+	-	-	Singleton	1.11081	0.944608	2.27571	1.45366	13.0794	9.32413
FV113G1_18020	putative haemolysin secretion/activation protein	+	-	-	Singleton	0	0	0.708113	2.17115	5.6848	7.47002
FV113G1_18030	putative diguanylate cyclase	+	-	+	cluster2787	2.07384	4.19893	0.885141	0.904647	3.23	3.33483
FV113G1_18040	putative transcriptional regulator	+	+	+	cluster1645	2.15065	0	2.75377	0	18.088	6.22502
FV113G1_18050	pyridine nucleotide-disulfide oxidoreductase	+	+	+	cluster1975	6.15285	5.81362	5.25223	2.68399	9.58305	9.89407
FV113G1_18060	putative glutamate synthase	+	+	-	cluster98	10.2412	9.45537	13.1132	15.0104	27.5627	37.943
FV113G1_18070	putative diguanylate cyclase	+	+	+	cluster906	5.06035	0	0.647946	5.2978	6.14756	1.95295
FV113G1_18080	putative coenzyme A biosynthesis bifunctional protein	+	+	+	cluster1656	60.8326	80.6194	85.9851	56.8635	75.3052	116.624
FV113G1_18090	hypothetical protein	+	+	+	cluster339	26.2686	45.3484	100.906	59.7067	62.016	85.3717
FV113G1_18100	magnesium transporter	+	+	+	cluster1239	24.4265	43.4512	33.5107	14.8413	5.70664	14.3088
FV113G1_18110	hypothetical protein	+	+	+	cluster991	10.3842	9.64677	13.2963	7.19435	13.129	9.42961
FV113G1_18120	putative lipid II flippase	+	+	+	cluster1692	11.4466	16.9957	8.14257	5.82541	10.1025	11.044
FV113G1_18130	putative chromatin segregation/condensation protein	+	+	+	cluster203	15.0072	16.5737	12.2282	16.0684	11.4743	7.89782
FV113G1_18140	putative riboflavin kinase	+	-	+	cluster2906	19.4165	16.5114	29.834	7.62286	14.5158	21.5436
FV113G1_18150	putative transcriptional regulator	+	+	+	cluster164	27.9656	39.0065	38.4607	17.6209	19.3584	20.986
FV113G1_18160	DNA polymerase I	+	+	+	cluster919	17.3947	17.4024	27.0767	20.9782	20.0801	17.7701
FV113G1_18170	putative DNA-binding protein	+	+	+	cluster654	88.4838	245.697	283.245	0	2.95314	0
FV113G1_18180	single-stranded DNA-binding protein	+	+	+	cluster378	47.6451	28.9403	27.7303	53.8486	46.5482	43.8799
FV113G1_18190	putative transposase	+	-	-	cluster3	1.25636	0	0.804347	0.822073	1.17407	1.81826
FV113G1_18200	hypothetical protein	+	+	+	cluster1675	104.157	227.759	204.495	9.08704	7.78677	8.03949
FV113G1_18210	hypothetical protein	+	+	-	cluster1	0	0	0	0	0	0
FV113G1_18220	putative transposase	+	-	-	cluster2	0	1.26675	0	0	2.92331	0
FV113G1_18230	dinitrogenase iron-molybdenum cofactor biosynthesis protein	+	+	+	cluster620	19.2058	40.8305	132.181	56.5509	42.626	76.4374
FV113G1_18240	hypothetical protein	+	-	+	cluster2959	54.9923	70.3222	85.2382	41.6645	43.276	61.4357
FV113G1_18250	putative aminobenzoyl-glutamate transporter	+	+	-	cluster2605	1.80404	0	1.53997	1.57391	8.99132	5.22176
FV113G1_18260	putative efflux pump protein	+	+	+	cluster1181	0	4.28501	0.903287	0	6.59244	0.68064
FV113G1_18270	putative pyruvate synthase subunit PorB	+	-	-	Singleton	54.4189	250.015	164.698	28.4863	61.0254	25.7752
FV113G1_18280	putative pyruvate synthase subunit PorA	+	-	+	cluster49	9.45628	81.3716	48.4327	19.5938	27.2471	15.9665
FV113G1_18290	putative pyruvate synthase subunit PorD	+	+	+	cluster14	27.5964	74.4998	86.3757	24.0761	40.116	23.6674
FV113G1_18300	putative pyruvate synthase subunit PorC	+	+	+	cluster32	14.5169	64.6635	82.6131	8.44337	21.1027	3.11251
FV113G1_18310	sodium:proton antiporter	+	+	+	cluster417	0	21.6871	13.9138	8.12595	5.07734	2.9955
FV113G1_18320	threonine dehydratase	+	+	+	cluster1856	7.72302	23.4554	31.6443	7.07474	18.7646	9.68681
FV113G1_18330	acyl-CoA dehydrogenase	+	+	+	cluster586	4.94191	16.0095	16.8742	6.46726	14.6243	23.8405
FV113G1_18340	hypothetical protein	+	+	+	cluster1543	2.07848	5.04999	2.66136	0	15.5387	14.0376
FV113G1_18350	hypothetical protein	+	+	-	cluster1	0	0	0	0	0	0
FV113G1_18360	putative transposase	+	-	-	cluster2	0	0	0	0	0	0
FV113G1_18370	hypothetical protein	+	+	+	cluster2057	14.077	6.41291	4.50617	23.0274	27.9542	84.8866
FV113G1_18380	hypothetical protein	+	+	+	cluster359	6.9594	9.86355	10.3963	15.1791	30.3499	30.2158
FV113G1_18390	hypothetical protein	+	+	+	cluster393	6.80644	0	0	4.45365	3.18031	6.56705
FV113G1_18400	hypothetical protein	+	-	-	Singleton	0	0	0	0	4.864	2.51093
FV113G1_18410	hypothetical protein	+	+	+	cluster2036	16.9874	34.9237	71.9466	8.55025	14.6536	5.04305
FV113G1_18420	putative efflux transporter	+	+	+	cluster147	1.32065	0.802183	0	6.91312	11.7244	12.742
FV113G1_18430	putative nucleotidyltransferase	+	-	+	cluster2811	5.36265	3.25735	1.71664	5.2634	8.76994	14.2286
FV113G1_18440	phosphomethylpyrimidine kinase	+	+	+	cluster1307	2.30255	5.59441	8.84483	9.03974	16.138	12.2186
FV113G1_18450	hypothetical protein	+	+	+	cluster2136	29.4946	35.8309	18.883	14.4743	27.5627	42.6858
FV113G1_18460	exodeoxyribonuclease III	+	+	+	cluster330	71.9366	57.7667	71.8149	41.4855	39.8791	48.2316
FV113G1_18470	hypothetical protein	+	+	+	cluster223	1.43376	0	0	0	2.6797	1.38334
FV113G1_18480	DNA polymerase IV	+	+	+	cluster217	0.882317	0	3.38926	0	3.2981	1.70257
FV113G1_18490	hypothetical protein	+	+	+	cluster2059	0	3.16155	0	3.40573	4.864	2.51093
FV113G1_18500	hypothetical protein	+	+	+	cluster277	0	4.27527	4.50617	0	0	0
FV113G1_18510	putative ABC transporter ATP-binding protein	+	+	+	cluster1116	27.916	75.2448	179.841	47.9488	40.7617	36.1928
FV113G1_18520	putative ABC transporter permease	+	+	+	cluster1020	19.8734	48.2854	94.0111	36.1214	28.3733	34.0878
FV113G1_18530	iron ABC transporter substrate-binding protein	+	+	+	cluster161	36.3276	82.7472	169.781	66.5565	50.9223	46.4412
FV113G1_18540	putative glutamine amidotransferase	+	+	+	cluster1415	19.1959	35.7568	29.4949	11.723	23.918	24.6943
FV113G1_18550	hypothetical protein	+	-	-	Singleton	3.19271	0	0	0	0	0
FV113G1_18560	hypothetical protein	+	+	+	cluster1263	0	0	0	0	0	0
FV113G1_18570	putative xanthine permease XanQ	+	+	+	cluster661	13.9501	3.38941	0	33.7735	35.1983	30.2839
FV113G1_18580	putative xanthine dehydrogenase XdhB	+	+	+	cluster1206	2.33731	0	1.49639	9.17619	12.0132	10.148
FV113G1_18590	putative xanthine dehydrogenase XdhC	+	+	+	cluster2040	21.6983	9.58532	0	20.6513	20.277	11.4191
FV113G1_18600	putative xanthine dehydrogenase subunit XdhA	+	+	+	cluster1606	9.10862	7.04163	4.2411	24.3819	17.7978	11.1851
FV113G1_18610	hypothetical protein	+	-	+	cluster2731	2.90792	0	7.44682	1.90273	12.2285	22.4451
FV113G1_18620	hypothetical protein	+	+	-	cluster2329	5.07694	15.419	22.7525	0	18.9776	12.2459
FV113G1_18630	hypothetical protein	+	+	-	cluster1	0	0	0	0	0	0
FV113G1_18640	putative transposase	+	-	-	cluster2	0	0	0	0	0	0
FV113G1_18650	hypothetical protein	+	+	-	cluster1	0	0	0	0	0	0
FV113G1_18660	putative transposase	+	-	-	cluster2	0	0	0	0	4.87219	2.01213
FV113G1_18670	putative oxidoreductase	+	+	+	cluster433	30.6161	30.0407	48.2486	40.0659	58.3218	101.115
FV113G1_18680	shikimate kinase	+	+	+	cluster336	28.6421	23.9218	27.5059	25.7694	18.4017	18.9989
FV113G1_18690	L-asparaginase 1	+	+	+	cluster1659	4.55431	3.16155	4.99844	2.5543	12.16	5.6496
FV113G1_18700	aspartate ammonia-lyase	+	+	+	cluster1784	35.9349	48.417	74.4564	35.911	34.8022	35.3014
FV113G1_18710	arylsulfatase	+	+	+	cluster1616	0	0.716617	0	1.54393	6.61504	3.98401
FV113G1_18720	solute:sodium symporter	+	+	+	cluster1461	0.539535	0.655443	1.38168	1.41213	3.02517	5.20559
FV113G1_18730	putative transcriptional repressor	+	+	+	cluster159	5.50216	4.77442	8.05164	5.14317	10.2835	9.10054
FV113G1_18740	putative ATPase	+	+	+	cluster916	20.2603	48.0535	64.2375	20.201	13.5237	11.1701
FV113G1_18750	hypothetical protein	+	+	+	cluster1797	18.2845	38.8719	52.6773	16.4506	12.8151	13.231
FV113G1_18760	hypothetical protein	+	+	+	cluster1625	11.6621	26.7607	36.5019	10.1744	9.6873	1.25021
FV113G1_18770	hypothetical protein	+	+	+	cluster870	23.227	74.0691	60.7207	18.9976	16.2792	17.7413
FV113G1_18780	hypothetical protein	+	+	+	cluster1093	13.4232	48.9208	44.1968	11.2927	15.232	4.6254
FV113G1_18790	hypothetical protein	+	+	+	cluster2051	43.761	80.7655	113.144	33.0393	24.3795	16.2392
FV113G1_18800	hypothetical protein	+	+	+	cluster249	11.4067	33.2574	37.9747	8.9565	4.79682	6.05306
FV113G1_18810	hypothetical protein	+	+	+	cluster527	9.67791	11.757	24.7839	0	0	0
FV113G1_18820	cytosine permease	+	+	+	cluster136	2.97068	1.80443	3.80377	5.83139	5.55219	7.88204
FV113G1_18830	cytosine deaminase	+	+	+	cluster247	8.26851	4.56583	4.81242	0.983694	9.83426	5.07671
FV113G1_18840	putative acetyltransferase	+	+	+	cluster603	4.24237	0	2.71605	2.7759	11.8935	4.09316
FV113G1_18850	putative chloramphenicol acetyltransferase	+	-	-	Singleton	8.52367	5.17739	3.63801	7.43636	15.9307	17.8184
FV113G1_18860	Xaa-Pro aminopeptidase	+	+	+	cluster1289	9.38464	17.1011	21.458	25.4398	32.5741	58.208
FV113G1_18870	hypothetical protein	+	+	+	cluster953	8.56859	5.94821	6.26946	17.6209	11.4391	22.4396
FV113G1_18880	autotransporter	+	+	+	cluster1003	18.1015	50.6731	28.2165	0.514971	4.41283	3.79671
FV113G1_18890	putative acetyltransferase	+	-	+	cluster2854	0	0	0	2.6317	7.51709	5.8208
FV113G1_18900	elongation factor G	+	+	+	cluster2070	8.56502	11.5003	16.1619	18.2878	33.2798	40.884
FV113G1_18910	putative acetyltransferase	+	+	+	cluster959	20.2775	40.3097	40.1264	16.8867	29.2853	17.7858
FV113G1_18920	hypothetical protein	+	+	+	cluster1732	24.6857	49.0727	45.976	23.4946	18.8744	28.1479
FV113G1_18930	hypothetical protein	+	+	+	cluster553	20.3078	83.2627	71.5078	76.4056	59.3049	58.7805
FV113G1_18940	hypothetical protein	+	+	+	cluster1212	22.6605	41.2929	53.1948	29.6548	44.1171	36.4391
FV113G1_18950	alanine racemase	+	+	+	cluster79	0	0	2.24036	1.14486	6.5403	12.6611
FV113G1_18960	amino acid ABC transporter substrate-binding protein	+	-	+	cluster2760	0	0	0	0	8.2688	25.6115
FV113G1_18970	ABC transporter ATP-binding protein	+	-	+	cluster2642	0	0	0.683695	2.09629	10.9775	12.8793
FV113G1_18980	ABC transporter ATP-binding protein	+	-	+	cluster2716	0	0	0.637529	2.60631	11.6322	6.72542
FV113G1_18990	putative pyridoxal-dependent decarboxylase	+	-	+	cluster2747	2.2997	0.931248	2.94463	8.02538	8.59628	8.13567
FV113G1_19000	DNA methyltransferase	+	+	+	cluster1254	0	3.72499	0	0	2.86543	5.91685
FV113G1_19010	putative transcriptional regulator	+	-	+	cluster2908	0	0	0	1.27048	3.62894	4.6834
FV113G1_19020	inner membrane protein	+	+	+	cluster1953	5.1189	6.21858	6.55443	13.3977	4.78361	12.3471
FV113G1_19030	ABC transporter periplasmic component	+	+	+	cluster1633	0	1.26675	1.33516	196.5	124.728	71.4305
FV113G1_19040	ABC transporter ATP-binding protein	+	+	+	cluster405	0	2.85018	4.50617	379.184	229.115	139.214
FV113G1_19050	ABC transporter permease	+	+	+	cluster928	0	0	0	227.658	136.665	81.1558
FV113G1_19060	putative siderophore receptor	+	+	+	cluster18	0.914899	0	0.585736	542.371	333.439	186.695
FV113G1_19070	putative coproporphyrinogen III oxidase	+	+	+	cluster282	0.732135	0	0.937454	152.34	101.943	41.6767
FV113G1_19080	flavodoxin	+	+	+	cluster591	0	0	2.34641	124.702	159.26	121.996
FV113G1_19090	putative biopolymer transporter ExbB	+	+	+	cluster917	1.4961	0	0	221.241	315.972	228.07
FV113G1_19100	biopolymer transporter ExbD	+	+	+	cluster793	0	0	0	316.243	583.201	498.002
FV113G1_19110	energry transducer TonB	+	+	+	cluster1989	0	0	1.62518	187.692	188.59	156.748
FV113G1_19120	PTS sugar transporter subunit IIB	+	+	+	cluster1593	21.1154	39.6434	72.918	10.8857	26.3098	40.1282
FV113G1_19130	putative adhesion protein FadA	+	+	+	cluster683	73.2862	178.06	317.84	12.375	11.0461	9.12369
FV113G1_19140	hypothetical protein	+	+	-	cluster1	3.82337	4.64474	0	0	7.14588	0
FV113G1_19150	putative transposase	+	-	-	cluster2	0	0	0	0	0.974438	1.00606
FV113G1_19160	hypothetical protein	+	+	+	cluster118	9.43228	5.7293	14.0904	10.2863	29.3815	24.2681
FV113G1_19170	hypothetical protein	+	+	+	cluster117	13.8351	16.8073	25.8911	25.069	31.8249	49.2867
FV113G1_19180	sodium:proton antiporter	+	-	+	cluster2909	0.647894	1.57416	0.829588	0.84787	2.42183	5.62596
FV113G1_19190	putative RNA polymerase sigma-H factor	+	+	+	cluster985	7.78124	5.67172	13.9488	12.2196	14.5431	18.0181
FV113G1_19200	hypothetical protein	+	-	+	cluster2700	2.74065	0	3.50923	3.58656	5.12227	5.28851
FV113G1_19210	putative transposase	+	-	-	cluster3	1.88454	0.763132	0.804347	0	3.52221	1.21217
FV113G1_19220	hypothetical protein	+	+	+	cluster1281	0	0	0	0	0	0
FV113G1_19230	putative DNA-binding protein	+	+	+	cluster6	0	0	0	0	0	6.56705
FV113G1_19240	putative DNA-binding protein	+	+	+	cluster4	0	0	0	0	2.95314	3.04899
FV113G1_19250	hypothetical protein	+	+	+	cluster5	0.220422	0.267775	0.282237	0.576914	11.5351	9.35747
FV113G1_19260	hypothetical protein	+	+	+	cluster1720	16.088	9.77205	5.14991	10.5268	15.0342	42.6858
FV113G1_19270	hypothetical protein	+	-	-	Singleton	50.8452	44.9223	23.6742	12.098	25.9171	17.8389
FV113G1_19280	aquaporin Z	+	-	+	cluster2754	78.4202	48.4409	32.3361	125.237	75.7678	76.9444
FV113G1_19290	hypothetical protein	+	-	-	cluster91	2.36407	0	0	0	2.20922	0
FV113G1_19300	hypothetical protein	+	-	-	Singleton	0	0	0	0	0	0
FV113G1_19310	putative transposase	+	-	-	cluster3	0	0	1.60869	0	1.7611	1.21217
FV113G1_19320	hypothetical protein	+	-	+	cluster2783	7.94085	1.92935	6.10066	8.31347	17.8097	7.66156
FV113G1_19330	hypothetical protein	+	+	-	cluster2325	0	0	7.48195	0	2.73027	0
FV113G1_19340	putative permease	+	+	-	cluster2622	1.8325	0	1.1732	0	5.13742	7.07221
FV113G1_19350	hypothetical protein	+	+	-	cluster2330	0	0	0	0	2.4949	2.57587
FV113G1_19360	putative transcriptional regulator	+	-	-	Singleton	0	0	3.02705	0	0	2.28092
FV113G1_19370	hypothetical protein	+	+	+	cluster1537	0	0	4.77763	0	3.48684	3.60001
FV113G1_19380	hypothetical protein	+	-	-	Singleton	0	0	0	0	5.07734	0
FV113G1_19390	cold shock protein ScoF	+	+	+	cluster1091	23.1114	22.4611	5.91855	6.04898	8.63905	17.8389
FV113G1_19400	anhydro-N-acetylmuramyl-tripeptide amidase	+	+	+	cluster530	20.1974	27.2626	27.2983	26.4314	36.7003	36.8088
FV113G1_19410	putative DNA-binding protein	+	+	+	cluster1615	10.0987	0	8.6205	13.2157	0	0
FV113G1_19420	biotin synthase BioB	+	+	+	cluster920	9.41057	11.4322	19.7176	19.0326	33.5777	31.3658
FV113G1_19430	hypothetical protein	+	+	+	cluster1654	3.79992	9.23249	4.86556	2.48639	5.32653	7.33254
FV113G1_19440	membrane protein	+	+	+	cluster1928	7.63328	3.9742	5.58511	12.8434	18.3428	13.6775
FV113G1_19450	ADP-ribose pyrophosphatase	+	+	+	cluster1328	1.77985	2.16221	0	2.32921	1.66327	10.3035
FV113G1_19460	putative RNA methyltransferase	+	+	+	cluster458	8.46817	5.8785	4.64699	11.0819	4.522	1.16719
FV113G1_19470	hypothetical protein	+	+	+	cluster748	0.772302	0	2.96666	1.01068	2.88686	2.98056
FV113G1_19480	putative ABC transporter substrate-binding protein	+	+	+	cluster1864	28.8927	23.0341	32.3709	30.7211	37.1252	32.2322
FV113G1_19490	DNA polymerase III subunit beta	+	+	+	cluster964	17.0161	26.8731	23.9669	24.4951	12.7212	15.5968
FV113G1_19500	hypothetical protein	+	+	+	cluster182	8.20379	7.47465	2.62611	29.5238	11.4997	5.93644
FV113G1_19510	hypothetical protein	+	-	+	cluster2749	7.16054	17.3976	6.87647	4.68534	6.69152	5.18152
FV113G1_19520	putative ATP-dependent nuclease	+	+	+	cluster1739	6.0487	4.04147	2.71074	2.77048	10.4571	10.2129
FV113G1_19530	hypothetical protein	+	-	+	cluster2704	2.79003	2.11838	3.1259	2.28199	11.0809	8.74868
FV113G1_19540	putative efflux transporter	+	+	+	cluster723	8.27688	5.02749	2.64951	5.41579	15.4695	14.6406
FV113G1_19550	putative efflux transporter	+	+	+	cluster1472	14.8145	17.997	14.4526	8.30874	9.88866	11.5709
FV113G1_19560	hypothetical protein	+	+	+	cluster375	133.731	102.607	117.16	18.4219	57.0046	52.0638
FV113G1_19570	hypothetical protein	+	+	+	cluster268	13.0397	0	16.6966	4.26612	6.0928	6.29055
FV113G1_19580	histidinol phosphate phosphatase	+	+	+	cluster150	7.99946	13.8828	7.31629	4.48651	10.6793	9.92328
FV113G1_19590	hypothetical protein	+	+	-	cluster2597	7.74233	9.4056	29.7407	0	4.82347	22.4101
FV113G1_19600	putative transcriptional regulator	+	+	-	cluster2501	1.93558	3.5271	4.95679	6.33253	8.1396	7.47002
FV113G1_19610	ribokinase	+	+	+	cluster1439	30.1649	54.9678	27.037	46.0547	31.008	23.2832
FV113G1_19620	D-ribose pyranase	+	+	+	cluster994	20.4944	16.5981	14.5788	44.7002	27.664	21.9707
FV113G1_19630	ABC transporter ATP-binding protein	+	+	+	cluster692	37.2377	40.7136	34.9657	52.7922	40.5983	41.916
FV113G1_19640	ABC transporter permease	+	+	+	cluster1634	31.0695	35.309	24.3829	38.0362	30.9077	48.3497
FV113G1_19650	ABC transporter periplasmic protein	+	+	+	cluster1600	163.831	199.026	236.843	185.351	126.431	185.603
FV113G1_19660	hypothetical protein	+	+	+	cluster2215	8.37009	27.1152	32.1521	29.2095	31.2874	26.919
FV113G1_19670	oxidoreductase	+	+	+	cluster1829	12.2478	34.0089	32.4852	16.0281	36.7892	43.0476
FV113G1_19680	putative transposase	+	-	-	cluster3	0	0	0	0	0	0
FV113G1_19690	hypothetical protein	+	+	+	cluster396	2.68831	1.30633	4.13066	167.46	56.7762	56.5439
FV113G1_19700	large conductance mechanosensitive channel protein MscL	+	+	+	cluster156	9.24457	14.0382	41.4299	12.098	10.7988	6.68957
FV113G1_19710	hypothetical protein	+	-	-	Singleton	13.4649	45.8012	51.723	7.04838	12.583	12.9913
FV113G1_19720	autotransporter	+	-	+	cluster102	0	0	0.362802	1.48319	16.9461	6.01429
FV113G1_19730	hypothetical protein	+	+	-	cluster2411	0	0	0	3.85983	2.75627	0
FV113G1_19740	putative aldolase	+	+	-	cluster2374	0	3.85212	0	11.0657	10.8652	13.2574
FV113G1_19750	putative PTS-dependent dihydroxyacetone kinase dihydroxyacetone-binding subunit DhaK	+	+	-	cluster2412	0.927225	2.25284	3.56176	3.64026	16.4633	8.05152
FV113G1_19760	putative PTS-dependent dihydroxyacetone kinase ADP-binding subunit DhaL	+	+	-	cluster2328	0	0	0	5.81744	15.232	10.0077
FV113G1_19770	flavocytochrome c	+	+	-	cluster2376	3.87117	2.68731	2.12434	5.78974	7.752	6.93645
FV113G1_19780	flavocytochrome c	+	-	-	Singleton	1.65317	6.02494	5.64474	7.93256	8.75434	14.8869
FV113G1_19790	putative oxidoreductase	+	+	-	cluster2613	4.34962	4.22724	4.45554	5.69216	14.633	10.9113
FV113G1_19800	hypothetical protein	+	+	-	cluster2587	4.52107	0	5.78895	14.7913	12.6748	2.18103
FV113G1_19810	hypothetical protein	+	-	-	Singleton	0	4.64474	0	0	0	0
FV113G1_19820	hypothetical protein	+	-	-	Singleton	0	0	0	0	0	0
FV113G1_19830	hypothetical protein	+	+	-	cluster2589	0	0	0	0	1.57287	1.62392
FV113G1_19840	hypothetical protein	+	+	-	cluster2407	1.27446	1.54825	0	0	1.19098	0
FV113G1_19850	putative PTS sugar transporter	+	-	-	Singleton	2.05095	2.49155	5.25223	2.68399	11.4997	25.7246
FV113G1_19860	hypothetical protein	+	-	-	Singleton	0	0	2.1669	0	9.48879	9.79675
FV113G1_19870	putative maltose O-acetyltransferase	+	-	+	cluster2843	12.7054	9.64677	8.13422	8.31347	7.42072	24.517
FV113G1_19880	hypothetical protein	+	-	-	Singleton	3.29461	0	8.43709	0	0	9.5362
FV113G1_19890	hypothetical protein	+	-	+	cluster94	7.89586	14.9211	6.74011	17.2216	16.3971	14.3898
FV113G1_19900	putative RNA polymerase sigma-H factor	+	-	-	cluster2285	7.82054	28.5018	20.0274	6.14063	2.92331	1.5091
FV113G1_19910	hypothetical protein	+	-	-	cluster54	115.311	144.086	156.086	30.1806	40.0245	6.35747
FV113G1_19920	hypothetical protein	+	-	-	cluster91	0	0	3.02705	0	2.20922	0
FV113G1_19930	hypothetical protein	+	+	-	cluster80	0	5.11869	0	0	7.87505	2.03266
FV113G1_19940	hypothetical protein	+	-	-	Singleton	0	0	0	0	0	0
FV113G1_19950	hypothetical protein	+	+	+	cluster384	0	1.96976	2.07614	0	6.0609	6.25761
FV113G1_19960	hypothetical protein	+	-	-	Singleton	2.16569	0	0	4.25121	10.1192	5.22379
[truncated: 1,697 more rows]
