# Supplementary material for: Characterization of Fusobacterium varium Fv113-g1 isolated from a patient with ulcerative colitis based on complete genome sequence and transcriptome analysis
Source: PLoS One. 2017 Dec 7;12(12):e0189319. doi: 10.1371/journal.pone.0189319 (PMC5720691; doi:10.1371/journal.pone.0189319)
Supplement: S3 Table — (XLSX) [file pone.0189319.s004.xlsx]

## Sheet: Table S3
Table S3. Potential virulence-related factors showing increased gene expression under growth in D-MEM
Gene ID	Products	Orthologous Clusters				Normalized RPKM at OD600 cultivated with
						GAM broth			D-MEM
		Fv113-g1	ATCC 27725	ATCC 49185	cluster ID	0.283	0.721	1.12	0.129	0.189	0.364
FV113G1_00480	putative heme utilization carrier protein HutX	+	+	+	cluster2216	1.97257	0	2.52575	51.6283	53.4576	57.0957
FV113G1_00540	hypothetical protein	+	+	+	cluster762	7.09221	11.4878	18.1623	315.563	282.78	492.679
FV113G1_00750	putative autotransporter	+	-	-	Singleton	1.02519	1.86815	1.09391	12.969	32.9726	29.8389
FV113G1_01380	hypothetical protein	+	+	+	cluster1253	1.5181	0	0	105.294	26.9547	33.6883
FV113G1_01430	hypothetical protein	+	+	+	cluster241	1.61019	1.9561	2.749	134.157	36.6149	33.6604
FV113G1_02700	hypothetical protein	+	+	+	cluster1758	1.99802	2.42725	0	26.1472	26.1401	34.6995
FV113G1_02710	hypothetical protein	+	+	+	cluster897	0.980042	2.38116	1.25488	35.911	49.4558	68.0812
FV113G1_02730	putative ABC transporter ATP-binding protein	+	-	+	cluster2901	1.12616	2.73617	1.44197	58.9501	112.606	102.136
FV113G1_02760	putative nickel ABC transporter permease	+	-	+	cluster2796	1.97257	2.39633	1.26288	65.826	129.957	99.9175
FV113G1_03500	putative phosphoribosyl transferase	+	-	-	Singleton	0.812843	4.93732	1.0408	15.956	18.2304	14.1166
FV113G1_03900	ABC-type metal ion transport system ATPase component	+	+	+	cluster1803	3.68682	5.59857	2.36038	32.5673	33.592	22.2322
FV113G1_04600	flavodoxin FldA	+	+	+	cluster1198	15.582	11.8309	14.9639	1631.32	999.277	1046.74
FV113G1_06170	putative hydrolase	+	+	+	cluster276	1.57605	4.78656	8.07212	23.7188	42.7116	104.922
FV113G1_06190	membrane protein	+	+	+	cluster777	4.61082	7.46847	5.90387	38.2152	82.5854	123.821
FV113G1_07260	iron transporter FeoA	+	+	+	cluster740	4.02199	4.88603	5.14991	189.482	131.549	124.177
FV113G1_07270	iron transporter FeoB	+	+	+	cluster1214	13.5385	6.68157	10.8345	389.226	366.109	421.669
FV113G1_09270	recombinase A	+	+	+	cluster1516	4.14028	7.04163	15.9041	45.5129	38.6909	29.5605
FV113G1_10110	hypothetical protein	+	+	+	cluster1030	2.81539	0	3.60494	88.4251	115.763	86.9239
FV113G1_13870	hypothetical protein	+	+	+	cluster956	0.792054	1.92442	4.05671	16.5844	30.3471	48.1444
FV113G1_15430	putative autotransporter	+	+	+	cluster68	1.44463	1.09686	1.04049	22.8045	30.2064	48.9581
FV113G1_15450	putative periplasmic transport protein	+	-	+	cluster2774	0.616919	0	0	22.6054	37.4732	129.758
FV113G1_15600	hypothetical protein	+	+	+	cluster1419	0.721896	4.3849	3.69737	422.287	465.482	363.576
FV113G1_15620	membrane protein	+	+	+	cluster2034	1.0982	5.33651	5.62472	413.905	428.981	370.852
FV113G1_15630	ABC transporter	+	+	+	cluster549	2.44817	13.3835	14.1063	679.207	776.712	649.567
FV113G1_15640	ABC transporter permease	+	+	+	cluster2023	0.895067	17.3976	20.6294	844.532	828.075	830.77
FV113G1_15650	ABC transporter substrate-binding protein	+	+	+	cluster2083	2.44495	14.8509	18.7836	832.961	1008.36	923.924
FV113G1_15660	hypothetical protein	+	-	-	Singleton	3.12821	0	8.01097	194.453	130.087	126.764
FV113G1_15670	autotransporter	+	+	+	cluster424	3.45036	6.00418	5.73143	276.778	244.877	324.803
FV113G1_15680	hypothetical protein	+	+	+	cluster26	2.71661	0	0	81.7674	86.3147	78.6318
FV113G1_15690	hypothetical protein	+	-	+	cluster27	4.27163	2.59465	0	86.6465	131.731	129.824
FV113G1_15700	putative adhesion protein FadA	+	-	+	cluster51	2.55945	3.10929	0	83.7359	107.631	108.655
FV113G1_15710	hypothetical protein	+	+	+	cluster30	4.62229	0	0	54.4408	34.5562	40.1374
FV113G1_16440	amino acid binding protein	+	+	+	cluster1617	0.800241	0.972155	3.07398	16.7558	27.6695	241.666
FV113G1_16940	hypothetical protein	+	+	+	cluster1339	2.45788	3.58309	3.14717	43.7447	48.6941	44.583
FV113G1_16980	hypothetical protein	+	+	+	cluster319	0.473175	0.574827	3.93817	27.8651	40.4597	33.0986
FV113G1_17040	hypothetical protein	+	+	+	cluster1266	0.732135	0.889418	0	10.5392	12.9994	11.3022
FV113G1_17070	hypothetical protein	+	+	+	cluster531	0.718546	0.436455	0.460027	37.6132	53.7184	51.3022
FV113G1_17080	hypothetical protein	+	+	+	cluster296	1.31226	3.18834	0	18.8903	35.5629	44.3137
FV113G1_17090	hypothetical protein	+	-	+	cluster2736	4.51209	4.48479	0	97.1603	120.746	158.701
FV113G1_17110	hypothetical protein	+	+	+	cluster1035	2.80265	5.10711	1.79431	53.1818	64.1674	94.6428
FV113G1_17130	hypothetical protein	+	+	+	cluster476	1.19113	0	0	20.2641	27.8277	24.1339
FV113G1_17140	hypothetical protein	+	+	+	cluster1938	6.40745	12.9732	2.73478	206.833	209.571	298.801
FV113G1_17150	hypothetical protein	+	+	+	cluster1561	3.88736	8.39551	4.97753	176.922	151.768	179.197
FV113G1_17950	putative Na/alanine symporter	+	+	+	cluster742	1.37336	0.8342	0	30.5534	60.9618	46.3771
FV113G1_19060	putative siderophore receptor	+	+	+	cluster18	0.914899	0	0.585736	542.371	333.439	186.695
FV113G1_19070	putative coproporphyrinogen III oxidase	+	+	+	cluster282	0.732135	0	0.937454	152.34	101.943	41.6767
FV113G1_19090	putative biopolymer transporter ExbB	+	+	+	cluster917	1.4961	0	0	221.241	315.972	228.07
FV113G1_19690	hypothetical protein	+	+	+	cluster396	2.68831	1.30633	4.13066	167.46	56.7762	56.5439
FV113G1_21250	putative ferric enterobactin receptor	+	+	+	cluster1594	0.456775	0.554903	0	18.5306	15.3668	10.1363
FV113G1_21310	hypothetical protein	+	+	+	cluster474	8.93346	3.61754	7.62583	140.29	180.88	264.324
FV113G1_21320	biopolymer transporter TonB	+	+	+	cluster1352	6.73246	1.63576	3.4482	61.6733	79.2727	113.025
FV113G1_21330	biopolymer transporter protein ExbD	+	+	+	cluster1899	2.26053	0	0	26.6244	40.1369	39.2585
FV113G1_21340	putative biopolymer transporter ExbB	+	+	+	cluster2140	4.42419	1.79154	1.8883	84.9162	73.0411	93.9089
FV113G1_21380	anaerobic cobalt chelatase	+	+	+	cluster525	32.6514	15.6259	25.3382	291.337	179.378	203.337
FV113G1_21640	heavy metal translocating P-type ATPase	+	+	+	cluster1062	3.93511	9.56097	21.6663	94.2396	179.455	299.94
FV113G1_23360	putative holin	+	+	+	cluster716	2.21209	2.68731	0	133.164	140.57	61.8945
FV113G1_23370	hypothetical protein	+	-	-	Singleton	3.77675	0	0	207.583	179.998	116.605
FV113G1_23380	hypothetical protein	+	+	-	cluster2460	4.39281	10.673	2.81236	390.91	322.249	230.988
FV113G1_23410	hypothetical protein	+	+	-	cluster2462	4.34149	5.27417	1.85301	142.038	133.885	76.7946
FV113G1_23470	phage tape measure protein	+	+	-	cluster2496	1.31412	2.12857	4.48705	234.456	210.814	136.51
FV113G1_23490	phage tail tube protein	+	+	-	cluster2385	3.89551	9.46475	2.49398	509.788	413.18	315.714
FV113G1_23500	phage tail sheath protein	+	-	-	Singleton	2.82825	5.15375	5.4321	403.431	336.982	182.146
FV113G1_23520	hypothetical protein	+	+	-	cluster2629	2.10676	2.55935	0	176.449	114.188	83.339
FV113G1_23530	hypothetical protein	+	+	-	cluster2421	5.07694	0	0	387.565	349.504	244.919
FV113G1_23540	hypothetical protein	+	+	-	cluster2495	2.41948	2.93925	0	142.482	110.789	51.3564
FV113G1_23550	hypothetical protein	+	+	-	cluster2588	2.31114	2.80764	0	347.816	228.935	156.09
FV113G1_23560	hypothetical protein	+	-	-	Singleton	3.73124	0	0	180.668	209.211	86.4003
FV113G1_23570	hypothetical protein	+	+	-	cluster2367	2.51783	6.11746	0	401.987	404.701	172.479
FV113G1_23580	hypothetical protein	+	+	-	cluster2559	2.92163	3.54928	2.49398	337.735	272.116	139.065
FV113G1_23590	phage minor structural protein	+	+	-	cluster2518	4.69232	5.70036	4.00549	409.376	312.795	197.692
FV113G1_23620	phage head morphogenesis protein	+	+	-	cluster2509	3.21481	4.55635	4.11636	301.507	284.902	159.74
FV113G1_23630	phage portal protein	+	+	-	cluster2388	1.29308	0	0.827856	243.677	195.758	111.66
FV113G1_23640	hypothetical protein	+	+	-	cluster2310	1.98098	4.01092	4.22754	320.596	340.625	217.252
FV113G1_23650	hypothetical protein	+	+	-	cluster2308	1.8325	0	0	215.831	272.283	121.996
FV113G1_23660	hypothetical protein	+	+	-	cluster2471	17.366	8.79028	16.677	187.49	163.637	138.23
FV113G1_23700	hypothetical protein	+	-	-	cluster2299	1.76968	0	0	44.002	125.686	71.7122
FV113G1_23710	hypothetical protein	+	-	-	Singleton	1.01873	0	0	35.9954	58.072	54.0594
FV113G1_23740	DNA primase	+	-	+	cluster2856	0.803355	1.46391	0	63.0789	108.856	79.4477
FV113G1_23830	hypothetical protein	+	-	+	cluster2932	4.26183	3.4516	5.45702	105.968	118.153	80.8681
FV113G1_23870	hypothetical protein	+	-	-	Singleton	2.09252	5.08411	2.67935	19.1687	43.0201	30.2839
FV113G1_25930	tRNA-splicing ligase RtcB	+	-	+	cluster2813	1.52935	2.78684	3.91648	29.0202	20.7231	16.9689
FV113G1_28390	putative hydrolase	+	+	+	cluster1505	0.786023	2.86465	5.03227	21.6013	25.7088	43.9859
FV113G1_28520	alkyl hydroperoxide reductase	+	+	+	cluster651	18.2172	8.04757	4.2411	593.835	611.317	1076.96
FV113G1_31740	putative ABC transporter ATP-binding protein	+	-	+	cluster2891	1.99802	2.42725	0	16.9957	46.6787	59.7602
FV113G1_31750	putative ABC transporter ATP-binding protein	+	-	+	cluster2905	0.867488	0	0	24.9753	34.8587	32.6421
FV113G1_31780	putative ABC transporter substrate-binding protein	+	-	+	cluster2793	1.13233	0.687795	0	60.7552	80.4205	178.625
FV113G1_31790	hypothetical protein	+	-	-	Singleton	7.31559	11.8496	18.7343	76.5887	111.661	56.4663
FV113G1_31800	hypothetical protein	+	+	+	cluster69	0.958803	1.16478	1.22769	13.8022	14.336	2.77524
FV113G1_31810	putative magnesium chelatase	+	+	-	cluster2327	0.486939	2.95774	0	28.6756	38.2237	17.8529
FV113G1_31820	putative magnesium chelatase	+	-	-	Singleton	3.61158	1.09686	2.3122	37.8105	44.719	33.9744
FV113G1_31830	hypothetical protein	+	+	-	cluster2370	0.905536	1.10007	0	15.4054	22.848	14.8527
FV113G1_31840	cobaltochelatase	+	+	-	cluster37	0.74565	0.905836	1.27301	19.8412	27.4078	21.3429
FV113G1_31880	ABC transporter periplasmic protein	+	+	-	cluster2586	1.06059	0	0	12.4916	16.8491	10.2329
FV113G1_31890	putative outer membrane cobalamin receptor protein	+	-	-	Singleton	0.955843	0.580593	0	56.2891	41.0888	43.3446
FV113G1_31900	ABC transporter substrate-binding protein	+	+	-	cluster2438	0.995798	10.8875	7.65035	49.52	51.1815	107.607
FV113G1_31930	cobaltochelatase	+	+	-	cluster37	0.248351	1.20681	1.90799	13.0002	22.7442	22.5239
FV113G1_32060	putative ABC transporter ATP-binding protein	+	+	-	cluster2314	0.947074	0	2.42534	35.9424	51.3323	86.8076
FV113G1_32070	putative ABC transporter ATP-binding protein	+	+	-	cluster2564	1.18204	1.43597	0	32.4844	62.9628	114.046
FV113G1_32080	putative nickel binding protein	+	+	-	cluster2553	2.98356	0	0.764052	63.2521	113.756	161.779
FV113G1_32090	nickel ABC transporter permease	+	+	-	cluster2339	4.50463	0	1.44197	56.0026	67.3532	118.434
FV113G1_32100	nickel ABC transporter permease	+	+	-	cluster2377	1.97887	0	0	55.6777	68.4224	74.4616
FV113G1_32430	ABC transporter permease	+	+	+	cluster301	2.51783	5.09789	1.07464	25.2615	65.8815	154.664
FV113G1_32450	ABC transporter ATP-binding protein	+	+	+	cluster822	1.74639	2.12156	1.49076	19.807	34.816	44.3708
FV113G1_32460	hypothetical protein	+	+	+	cluster374	4.71614	4.77442	9.05809	103.892	166.006	517.972
FV113G1_32960	putative adhesion protein FadA	+	+	+	cluster149	35.8323	12.4372	26.2177	190.918	167.426	108.655
FV113G1_32990	putative autotransporter	+	-	-	Singleton	32.9364	21.4509	18.6264	170.015	175.013	253.87
FV113G1_35440	ABC transporter periplasmic component protein	+	+	+	cluster1649	1.24126	0.753956	0	78.7822	74.8169	219.759
